# Supplementary material for: HD‐ZIP IV gene Roc8 regulates the size of bulliform cells and lignin content in rice
Source: Plant Biotechnol J. 2020 Jul 8;18(12):2559–72. doi: 10.1111/pbi.13435 (PMC7680540; doi:10.1111/pbi.13435)
Supplement: Supplementary file 2 — Dataset S1 Differentially expressed genes in crm1‐D and wild type. [file PBI-18-2559-s001.xls]

## Sheet: down regulated genes
Gene_id	crm1-D	wt	Ratio(crm1-D/wt)	pval	Gene name_1	Gene description_1	Blast swiss prot	Gene name_2	InterPro description_2
OS11G0428800	5.446	47.52	0.115	0.00096807	-	-	sp|P60496|BABL_LILLO Chemocyanin OS=Lilium longiflorum PE=1 SV=1//6.23647e-21	-	Plastocyanin-like||Cupredoxin||Blue (type 1) copper protein, binding site
OS05G0199800	2.194	18.685	0.117	5.49e-09	-	-	sp|Q9LTS4|BH041_ARATH Putative transcription factor bHLH041 OS=Arabidopsis thaliana GN=BHLH41 PE=3 SV=1//2.24336e-14	-	Myc-type, basic helix-loop-helix (bHLH) domain
OS03G0808500	5.999	49.71	0.121	1.83e-06	-	-	sp|Q41073|NLTP_PINTA Non-specific lipid-transfer protein OS=Pinus taeda PE=2 SV=1//1.28638e-12	-	Plant lipid transfer protein/Par allergen||Bifunctional inhibitor/plant lipid transfer protein/seed storage helical domain
OS09G0388400	1.339	10.137	0.132	6.35e-05	-	-	sp|Q5XD45|Y533_STRP6 Putative phosphatase M6_Spy0533 OS=Streptococcus pyogenes serotype M6 (strain ATCC BAA-946 / MGAS10394) GN=M6_Spy0533 PE=1 SV=1//1.53715e-22	-	HAD-superfamily hydrolase, subfamily IIB||HAD-like domain||Cof protein
Novel00291	2.837	21.434	0.132	0.00059142	--	Helix-loop-helix DNA-binding domain containing protein [Oryza sativa Japonica Group]>gi|125579480|gb|EAZ20626.1| hypothetical protein OsJ_36241 [Oryza sativa Japonica Group]	sp|Q7XHI9|BH084_ARATH Transcription factor bHLH84 OS=Arabidopsis thaliana GN=BHLH84 PE=2 SV=1//3.81696e-27	--	--
EPlOSAG00000015570	1.16	8.341	0.139	0.00039819	-	-	-//-	--	--
Novel00692	14.852	105.566	0.141	5.63e-10	--	unnamed protein product, partial [Oryza sativa Japonica Group]	sp|Q94A08|RFS2_ARATH Probable galactinol--sucrose galactosyltransferase 2 OS=Arabidopsis thaliana GN=RFS2 PE=2 SV=2//2.63772e-08	--	--
OS12G0570700	33.696	237.163	0.142	1.78e-05	MT4A	Metallothionein-like protein 4A [Source:Uniprot/SWISSPROT;Acc:Q0IMG5]	sp|Q0IMG5|MT4A_ORYSJ Metallothionein-like protein 4A OS=Oryza sativa subsp. japonica GN=MT4A PE=2 SV=1//1.9964e-30	MT4A	Metallothionein, family 15, plant
OS06G0295000	4.389	30.87	0.142	6.6e-09	-	-	-//-	-	PGG domain
OS09G0472700	73.578	506.784	0.145	4.09e-14	-	-	sp|Q9ZP41|EGC_CITJA EG45-like domain containing protein OS=Citrus jambhiri GN=CjBAp12 PE=1 SV=1//2.47488e-47	-	Expansin/pollen allergen, DPBB domain||RlpA-like double-psi beta-barrel domain
Novel00585	5.141	34.525	0.149	2.51e-13	--	PREDICTED: wall-associated receptor kinase 2-like [Oryza brachyantha]	sp|Q9LMP1|WAK2_ARATH Wall-associated receptor kinase 2 OS=Arabidopsis thaliana GN=WAK2 PE=1 SV=1//1.05292e-107	-	Wall-associated receptor kinase galacturonan-binding domain
OS07G0432201	54.086	345.91	0.156	1.37e-06	-	-	-//-	--	--
OS01G0800900	31.758	200.391	0.158	1.83e-13	-	-	sp|Q5EAF6|FB336_ARATH Probable F-box protein At5g04010 OS=Arabidopsis thaliana GN=NSFBx PE=2 SV=1//1.61624e-07	-	F-box domain
OS11G0134900	9.328	56.861	0.164	0.0014178	-	-	sp|Q94BZ1|ZIFL1_ARATH Protein ZINC INDUCED FACILITATOR-LIKE 1 OS=Arabidopsis thaliana GN=ZIFL1 PE=2 SV=1//2.73833e-174	-	Major facilitator superfamily||Major facilitator superfamily domain
OS09G0400400	59.778	358.327	0.167	8.33e-15	CAD8D	Probable cinnamyl alcohol dehydrogenase 8D [Source:Uniprot/SWISSPROT;Acc:Q6ERW5]	sp|Q6ERW5|CAD8D_ORYSJ Probable cinnamyl alcohol dehydrogenase 8D OS=Oryza sativa subsp. japonica GN=CAD8D PE=2 SV=1//0	CAD8D	GroES (chaperonin 10)-like||Polyketide synthase, enoylreductase||Alcohol dehydrogenase GroES-like||NAD(P)-binding domain||Alcohol dehydrogenase, C-terminal||Alcohol dehydrogenase superfamily, zinc-type||Alcohol dehydrogenase, zinc-type, conserved site
OS07G0129900	1.681	9.996	0.168	0.00058792	-	-	sp|O80939|LRK41_ARATH L-type lectin-domain containing receptor kinase IV.1 OS=Arabidopsis thaliana GN=LECRK41 PE=2 SV=1//0	-	Protein kinase domain||Protein kinase-like domain||Legume lectin domain||Concanavalin A-like lectin/glucanase, subgroup||Serine/threonine-protein kinase, active site
OS07G0129200	147.304	869.238	0.169	0.0011017	-	-	sp|Q05968|PR1_HORVU Pathogenesis-related protein 1 OS=Hordeum vulgare PE=2 SV=1//3.41915e-58	-	Cysteine-rich secretory protein, allergen V5/Tpx-1-related||Ves allergen||Allergen V5/Tpx-1-related, conserved site||CAP domain
Novel00567	225.155	1291.23	0.174	1.46e-11	--	hypothetical protein OsJ_23523 [Oryza sativa Japonica Group]	sp|Q94A08|RFS2_ARATH Probable galactinol--sucrose galactosyltransferase 2 OS=Arabidopsis thaliana GN=RFS2 PE=2 SV=2//3.10125e-08	--	--
OS09G0356800	18.241	102.265	0.178	1.36e-28	-	-	sp|Q9FZB8|Y5181_ARATH Probable LRR receptor-like serine/threonine-protein kinase At1g51810 OS=Arabidopsis thaliana GN=At1g51810 PE=2 SV=1//6.4837e-165	-	Concanavalin A-like lectin/glucanase, subgroup||Protein kinase domain||Protein kinase-like domain||Leucine-rich repeat domain, L domain-like||Malectin-like carbohydrate-binding domain||Protein kinase, ATP binding site||Serine/threonine-protein kinase, active site||Serine-threonine/tyrosine-protein kinase catalytic domain
OS01G0136700	4.425	24.345	0.182	8.79e-05	-	-	sp|P0C5E2|Y1839_ARATH Probable serine/threonine-protein kinase At1g18390 OS=Arabidopsis thaliana GN=At1g18390 PE=2 SV=2//3.03015e-13	-	Wall-associated receptor kinase, C-terminal||Wall-associated receptor kinase galacturonan-binding domain
OS08G0108700	2.231	11.91	0.187	0.00010962	-	-	sp|Q6NLQ3|GLTP2_ARATH Glycolipid transfer protein 2 OS=Arabidopsis thaliana GN=GLTP2 PE=2 SV=1//3.43092e-45	-	Glycolipid transfer protein domain
OS09G0472900	170.145	887.255	0.192	5.12e-06	-	-	sp|Q9ZP41|EGC_CITJA EG45-like domain containing protein OS=Citrus jambhiri GN=CjBAp12 PE=1 SV=1//6.01236e-43	-	Expansin/pollen allergen, DPBB domain||RlpA-like double-psi beta-barrel domain
OS11G0238400	19.259	98.685	0.195	5.4e-10	-	-	-//-	--	--
OS06G0701700	101.333	515.037	0.197	1.85e-30	HKT1	Cation transporter HKT1 [Source:Uniprot/SWISSPROT;Acc:Q0D9S3]	sp|Q0D9S3|HKT1_ORYSJ Cation transporter HKT1 OS=Oryza sativa subsp. japonica GN=HKT1 PE=1 SV=1//0	HKT1	Cation transporter
OS06G0721800	10.486	51.532	0.203	5.58e-05	-	-	sp|Q41001|BCP_PEA Blue copper protein OS=Pisum sativum PE=2 SV=1//1.78024e-15	-	Blue (type 1) copper protein, binding site||Plastocyanin-like||Cupredoxin
OS01G0377000	3.4	16.666	0.204	9.92e-06	-	-	sp|A6YIH8|C7D55_HYOMU Premnaspirodiene oxygenase OS=Hyoscyamus muticus GN=CYP71D55 PE=1 SV=1//1.25143e-127	-	Cytochrome P450||Cytochrome P450, conserved site||Cytochrome P450, E-class, group I
Novel00107	11.567	55.977	0.207	3.44e-15	-//-
OS12G0171801	5.028	23.747	0.212	0.0021477	-	-	-//-	--	--
OS12G0571100	58.521	274.523	0.213	2.79e-15	MT4C	Metallothionein-like protein 4C [Source:Uniprot/SWISSPROT;Acc:Q2QNC3]	sp|Q2QNC3|MT4C_ORYSJ Metallothionein-like protein 4C OS=Oryza sativa subsp. japonica GN=MT4C PE=2 SV=1//4.43145e-26	MT4C	Metallothionein, family 15, plant
OS03G0361600	7.567	35.491	0.213	0.0024735	-	-	sp|B1B1U3|ZSS1_ZINZE Alpha-humulene synthase OS=Zingiber zerumbet GN=ZSS1 PE=1 SV=1//4.25945e-103	-	Terpene synthase, metal-binding domain||Terpenoid cyclases/protein prenyltransferase alpha-alpha toroid||Terpene synthase, N-terminal domain||Terpenoid synthase
OS04G0619000	73.921	342.636	0.216	3.85e-09	-	-	sp|Q84TE6|NAC22_ARATH NAC domain-containing protein 21/22 OS=Arabidopsis thaliana GN=NAC021 PE=1 SV=2//4.21642e-13	-	NAC domain
OS06G0568600	6.287	28.792	0.218	0.00090146	CYP701A9	Ent-kaurene oxidase-like 5 [Source:Uniprot/SWISSPROT;Acc:Q5Z5S6]	sp|Q5Z5S6|C7019_ORYSJ Ent-kaurene oxidase-like 5 OS=Oryza sativa subsp. japonica GN=CYP701A9 PE=2 SV=1//0	CYP701A9	Cytochrome P450, E-class, group I||Cytochrome P450, conserved site||Cytochrome P450
OS11G0151500	111.037	503.439	0.221	1.31e-08	-	-	sp|P70187|HIAT1_MOUSE Hippocampus abundant transcript 1 protein OS=Mus musculus GN=Hiat1 PE=2 SV=3//4.52074e-14	-	Sugar transporter, conserved site||Major facilitator superfamily||Major facilitator superfamily domain
OS04G0179200	17.355	78.667	0.221	0.0007066	-	Momilactone A synthase [Source:Uniprot/SWISSPROT;Acc:Q7FAE1]	sp|Q7FAE1|MOMAS_ORYSJ Momilactone A synthase OS=Oryza sativa subsp. japonica GN=Os04g0179200 PE=2 SV=1//9.14855e-149	-	Short-chain dehydrogenase/reductase, conserved site||NAD(P)-binding domain||Glucose/ribitol dehydrogenase
OS03G0667500	12.887	57.476	0.224	0.00030555	IRT1	Fe(2+) transport protein 1 [Source:Uniprot/SWISSPROT;Acc:Q75HB1]	sp|Q75HB1|IRT1_ORYSJ Fe(2+) transport protein 1 OS=Oryza sativa subsp. japonica GN=IRT1 PE=2 SV=1//0	IRT1	Zinc/iron permease||Zinc/iron permease, fungal/plant
OS07G0417200	16.575	73.437	0.226	3.09e-11	-	-	sp|Q39287|FAD6E_BRAJU Omega-6 fatty acid desaturase, endoplasmic reticulum OS=Brassica juncea PE=2 SV=1//2.92538e-168	-	Fatty acid desaturase, type 1||Protein of unknown function DUF3474
OS12G0257600	39.858	176.063	0.226	3.98e-07	-	-	sp|Q0IP28|LAC25_ORYSJ Laccase-25 OS=Oryza sativa subsp. japonica GN=LAC25 PE=3 SV=1//0	-	Cupredoxin||Multicopper oxidase, type 2||Multicopper oxidase, copper-binding site||Multicopper oxidase, type 1||Laccase||Multicopper oxidase, type 3
OS04G0179100	7.23	31.382	0.23	0.0018324	-	-	sp|Q7FAE1|MOMAS_ORYSJ Momilactone A synthase OS=Oryza sativa subsp. japonica GN=Os04g0179200 PE=2 SV=1//1.22018e-42	-	2,3-dihydro-2,3-dihydroxybenzoate dehydrogenase||NAD(P)-binding domain
OS08G0100300	37.148	159.799	0.232	2.05e-11	-	-	-//-	--	--
OS10G0418900	3.44	14.467	0.238	0.00018043	-	-	-//-	--	--
OS03G0193400	2.837	11.912	0.238	0.00065686	-	-	sp|O64411|PAO_MAIZE Polyamine oxidase OS=Zea mays GN=PAO PE=1 SV=1//0	-	Amine oxidase||Pyridine nucleotide-disulphide oxidoreductase, FAD/NAD(P)-binding domain
Novel00209	3.409	14.282	0.239	0.00018877	--	hypothetical protein [Oryza sativa Japonica Group]	-//-	--	--
OS08G0477100	2.281	9.51	0.24	0.0029099	-	-	sp|O48723|PLP2_ARATH Patatin-like protein 2 OS=Arabidopsis thaliana GN=PLP2 PE=1 SV=1//1.23669e-164	-	Patatin/Phospholipase A2-related||Acyl transferase/acyl hydrolase/lysophospholipase
OS05G0390800	198.137	825.402	0.24	2.67e-74	-	-	sp|Q9LDH1|SIB1_ARATH Sigma factor binding protein 1, chloroplastic OS=Arabidopsis thaliana GN=SIB1 PE=1 SV=1//3.02288e-08	-	VQ
OS02G0202200	7.313	29.775	0.246	7.77e-08	SPX2	SPX domain-containing protein 2 [Source:Uniprot/SWISSPROT;Acc:Q6Z784]	sp|Q6Z784|SPX2_ORYSJ SPX domain-containing protein 2 OS=Oryza sativa subsp. japonica GN=SPX2 PE=2 SV=1//4.19766e-150	SPX2	SPX domain-containing protein||SPX, N-terminal
Novel00290	74.851	304.327	0.246	1.73e-32	--	Os12g0499200 [Oryza sativa Japonica Group]>gi|77555813|gb|ABA98609.1| expressed protein [Oryza sativa Japonica Group]>gi|113649323|dbj|BAF29835.1| Os12g0499200 [Oryza sativa Japonica Group]>gi|125579426|gb|EAZ20572.1| hypothetical protein OsJ_36181 [Oryza sativa Japonica Group]	sp|B6SJQ0|CNR13_MAIZE Cell number regulator 13 OS=Zea mays GN=CNR13 PE=2 SV=1//5.53958e-17	--	--
OS09G0399800	62.968	249.836	0.252	3.18e-06	CAD8A	Probable cinnamyl alcohol dehydrogenase 8A [Source:Uniprot/SWISSPROT;Acc:Q6ERX1]	sp|Q6ERX1|CAD8A_ORYSJ Probable cinnamyl alcohol dehydrogenase 8A OS=Oryza sativa subsp. japonica GN=CAD8A PE=2 SV=1//0	CAD8A	GroES (chaperonin 10)-like||Polyketide synthase, enoylreductase||Alcohol dehydrogenase, C-terminal||NAD(P)-binding domain||Alcohol dehydrogenase, zinc-type, conserved site||Alcohol dehydrogenase superfamily, zinc-type||Alcohol dehydrogenase GroES-like
OS11G0474800	54.826	214.444	0.256	1.26e-18	-	-	sp|Q6BDZ9|KSL8_ORYSJ Stemar-13-ene synthase OS=Oryza sativa subsp. japonica GN=KSL8 PE=2 SV=2//0	-	Terpenoid synthase||Terpene synthase, metal-binding domain||Terpene synthase, N-terminal domain||Terpenoid cyclases/protein prenyltransferase alpha-alpha toroid
OS06G0718400	12.2	47.368	0.258	6.09e-11	-	-	sp|P00303|BABL_CUCSA Basic blue protein OS=Cucumis sativus PE=1 SV=1//6.56123e-14	-	Plastocyanin-like||Cupredoxin||Blue (type 1) copper protein, binding site
OS04G0288500	29.814	114.658	0.26	2.97e-11	-	-	sp|Q9LXA5|LRK91_ARATH L-type lectin-domain containing receptor kinase IX.1 OS=Arabidopsis thaliana GN=LECRK91 PE=2 SV=1//6.47929e-14	-	Concanavalin A-like lectin/glucanase, subgroup||Serine/threonine-protein kinase, active site||Legume lectin domain||Protein kinase domain||Protein kinase-like domain||Legume lectin, beta chain, Mn/Ca-binding site||Protein kinase, ATP binding site
OS05G0399400	8.654	32.508	0.266	0.0015971	CHT9	Chitinase 9 [Source:Uniprot/SWISSPROT;Acc:Q688M5]	sp|Q688M5|CHI9_ORYSJ Chitinase 9 OS=Oryza sativa subsp. japonica GN=Cht9 PE=2 SV=1//0	CHT9	Chitin-binding, type 1||Glycoside hydrolase, family 19||Chitin-binding, type 1, conserved site||Lysozyme-like domain||Glycoside hydrolase, family 19, catalytic
OS04G0172400	6.537	24.353	0.268	3.77e-06	-	-	sp|Q8GT21|BEBT_CLABR Benzyl alcohol O-benzoyltransferase OS=Clarkia breweri PE=1 SV=1//1.58756e-38	-	Chloramphenicol acetyltransferase-like domain||Transferase
Novel00536	12.213	45.248	0.27	5.85e-08	-//-
OS07G0561800	6.396	23.529	0.272	0.00044127	-	-	sp|O64515|OCT2_ARATH Organic cation/carnitine transporter 2 OS=Arabidopsis thaliana GN=OCT2 PE=2 SV=1//1.65603e-19	-	General substrate transporter||Major facilitator superfamily domain
OS12G0628600	131.37	482.72	0.272	4.93e-16	-	Thaumatin-like protein [Source:Uniprot/SWISSPROT;Acc:P31110]	sp|P31110|TLP_ORYSJ Thaumatin-like protein OS=Oryza sativa subsp. japonica GN=Os12g0628600 PE=1 SV=1//1.25476e-104	-	Thaumatin, conserved site||Thaumatin
OS04G0370900	232.03	850.057	0.273	1.11e-31	-	-	sp|Q9LMP1|WAK2_ARATH Wall-associated receptor kinase 2 OS=Arabidopsis thaliana GN=WAK2 PE=1 SV=1//3.10555e-122	-	Insulin-like growth factor binding protein, N-terminal||Wall-associated receptor kinase galacturonan-binding domain||Concanavalin A-like lectin/glucanase, subgroup||Protein kinase-like domain||EGF-like calcium-binding, conserved site||EGF-type aspartate/asparagine hydroxylation site||Protein kinase domain||EGF-like calcium-binding domain||Serine/threonine-protein kinase, active site||Epidermal gr…
OS11G0667000	6.901	25.159	0.274	9.06e-06	-	-	sp|Q9LY50|ACCR3_ARATH Putative serine/threonine-protein kinase-like protein CCR3 OS=Arabidopsis thaliana GN=CCR3 PE=2 SV=1//1.46419e-53	-	Concanavalin A-like lectin/glucanase, subgroup||Serine/threonine-protein kinase, active site||Protein kinase domain||Protein kinase-like domain
OS03G0651800	80.341	287.848	0.279	1.58e-23	-	Putative germin-like protein 3-2 [Source:Uniprot/SWISSPROT;Acc:Q7XZY1]	sp|Q7XZY1|GL32_ORYSJ Putative germin-like protein 3-2 OS=Oryza sativa subsp. japonica GN=Os03g0651800 PE=3 SV=1//1.63544e-147	-	Germin, manganese binding site||RmlC-like cupin domain||Cupin 1||Germin||RmlC-like jelly roll fold
OS08G0100200	37.701	134.777	0.28	7.84e-12	-	-	sp|Q940Q3|ZTP29_ARATH Zinc transporter ZTP29 OS=Arabidopsis thaliana GN=ZTP29 PE=2 SV=1//7.42136e-77	--	--
OS04G0178300	302.224	1076.95	0.281	1.56e-06	-	-	sp|Q0JF02|CPS4_ORYSJ Syn-copalyl diphosphate synthase OS=Oryza sativa subsp. japonica GN=CPS4 PE=2 SV=1//0	-	Terpenoid synthase||Terpene synthase, N-terminal domain||Terpenoid cyclases/protein prenyltransferase alpha-alpha toroid
OS01G0940700	672.503	2385.63	0.282	7.48e-14	-	-	sp|P49237|E13B_MAIZE Glucan endo-1,3-beta-glucosidase, acidic isoform OS=Zea mays PE=2 SV=1//3.50366e-148	-	Glycoside hydrolase, family 17||Glycoside hydrolase, catalytic domain||Glycoside hydrolase, superfamily
OS11G0592000	168.367	592.037	0.284	7.36e-09	-	-	sp|P28814|BARW_HORVU Barwin OS=Hordeum vulgare PE=1 SV=1//6.39744e-76	-	RlpA-like double-psi beta-barrel domain||Barwin domain||Barwin, conserved site
OS12G0406000	70.711	245.136	0.288	7.52e-22	-	-	sp|P53684|CDPKB_ORYSJ Calcium-dependent protein kinase isoform 11 OS=Oryza sativa subsp. japonica GN=CPK11 PE=2 SV=2//1.22923e-11	--	--
OS12G0432600	5.248	18.044	0.291	0.00011475	-	-	sp|O64763|ATL9_ARATH E3 ubiquitin-protein ligase ATL9 OS=Arabidopsis thaliana GN=ATL9 PE=1 SV=1//1.66439e-18	-	Zinc finger, RING-type||Zinc finger, RING/FYVE/PHD-type
OS08G0189600	3.613	12.309	0.294	0.0022695	GER6	Germin-like protein 8-7 [Source:Uniprot/SWISSPROT;Acc:Q6YZZ2]	sp|Q6YZZ2|GL87_ORYSJ Germin-like protein 8-7 OS=Oryza sativa subsp. japonica GN=GER6 PE=2 SV=1//2.91257e-163	GER6	Germin, manganese binding site||RmlC-like cupin domain||Cupin 1||Germin||RmlC-like jelly roll fold
OS11G0256900	77.814	264.555	0.294	2.04e-09	-	-	sp|D9J0Z7|AAMT1_MAIZE Anthranilate O-methyltransferase 1 OS=Zea mays GN=AAMT1 PE=1 SV=1//1.0032e-105	-	SAM dependent carboxyl methyltransferase||S-adenosyl-L-methionine-dependent methyltransferase-like
OS02G0586900	17.737	59.931	0.296	2.62e-11	-	-	-//-	-	Glycine rich protein
OS06G0674100	12.797	42.921	0.298	0.00016665	-	-	-//-	--	--
OS11G0126900	56.471	188.758	0.299	0.00022209	-	-	sp|Q8H4S4|NAC10_ORYSJ NAC transcription factor ONAC010 OS=Oryza sativa subsp. japonica GN=ONAC010 PE=2 SV=1//3.83738e-66	-	NAC domain
OS04G0607600	34.664	115.194	0.301	2.33e-12	HKT7	Probable cation transporter HKT7 [Source:Uniprot/SWISSPROT;Acc:Q7XPF7]	sp|Q7XPF7|HKT7_ORYSJ Probable cation transporter HKT7 OS=Oryza sativa subsp. japonica GN=HKT7 PE=2 SV=2//0	HKT7	Cation transporter
OS01G0947000	45.326	150.027	0.302	0.0023195	-	-	sp|Q02438|E13E_HORVU Glucan endo-1,3-beta-glucosidase GV OS=Hordeum vulgare PE=2 SV=2//1.48374e-129	-	Glycoside hydrolase, family 17||Glycoside hydrolase, superfamily||Glycoside hydrolase, catalytic domain
OS01G0915900	53.942	176.635	0.305	1.28e-22	-	-	-//-	--	--
OS12G0221400	40.461	131.556	0.308	8.82e-11	-	-	-//-	--	--
OS03G0435300	7.007	22.735	0.308	3.04e-05	-	-	sp|Q9SNC6|PUB13_ARATH U-box domain-containing protein 13 OS=Arabidopsis thaliana GN=PUB13 PE=1 SV=1//4.49079e-22	-	Armadillo||Armadillo-type fold||Armadillo-like helical
OS08G0351300	452.587	1467.28	0.308	2.35e-18	-	-	-//-	--	--
OS05G0114400	8.449	27.198	0.311	7.02e-06	-	-	sp|Q42410|ZAT12_ARATH Zinc finger protein ZAT12 OS=Arabidopsis thaliana GN=ZAT12 PE=2 SV=1//1.32441e-21	-	Zinc finger, C2H2||Zinc finger, C2H2-like
OS07G0190000	239.693	766.67	0.313	1.87e-05	-	Probable 1-deoxy-D-xylulose-5-phosphate synthase 2, chloroplastic [Source:Uniprot/SWISSPROT;Acc:Q6YU51]	sp|Q6YU51|DXS2_ORYSJ Probable 1-deoxy-D-xylulose-5-phosphate synthase 2, chloroplastic OS=Oryza sativa subsp. japonica GN=Os07g0190000 PE=2 SV=1//0	-	Thiamin diphosphate-binding fold||Transketolase binding site||Transketolase, C-terminal/Pyruvate-ferredoxin oxidoreductase, domain II||Transketolase, C-terminal domain||Transketolase family||Transketolase, N-terminal||Transketolase-like, pyrimidine-binding domain||Deoxyxylulose-5-phosphate synthase
OS04G0654400	7.45	23.749	0.314	3.69e-05	-	-	-//-	--	--
OS12G0508400	47.978	151.945	0.316	1.65e-07	-	-	-//-	--	--
OS01G0185900	14.834	46.923	0.316	2.6e-06	-	-	sp|Q9LXG8|WRK72_ARATH Probable WRKY transcription factor 72 OS=Arabidopsis thaliana GN=WRKY72 PE=2 SV=1//3.41699e-40	-	DNA-binding WRKY
OS04G0468600	411.152	1291.03	0.318	3.77e-11	-	-	-//-	--	--
OS01G0666000	60.843	190.487	0.319	0.00062838	-	-	sp|Q9XI60|LPP2_ARATH Lipid phosphate phosphatase 2 OS=Arabidopsis thaliana GN=LPP2 PE=2 SV=1//2.37925e-101	-	Phosphatidic acid phosphatase type 2/haloperoxidase
OS04G0221800	6.296	19.563	0.322	0.00022851	-	-	-//-	-	Protein of unknown function DUF594||Domain of unknown function DUF4220
OS04G0366000	55.203	171.235	0.322	4.73e-15	-	-	sp|Q9LMP1|WAK2_ARATH Wall-associated receptor kinase 2 OS=Arabidopsis thaliana GN=WAK2 PE=1 SV=1//2.31628e-148	-	Serine/threonine-protein kinase, active site||EGF-like calcium-binding domain||Epidermal growth factor-like domain||Protein kinase, ATP binding site||Concanavalin A-like lectin/glucanase, subgroup||EGF-type aspartate/asparagine hydroxylation site||EGF-like calcium-binding, conserved site||Protein kinase-like domain||Protein kinase domain
OS04G0369600	10.75	33.32	0.323	1.52e-06	-	-	sp|Q9LMP1|WAK2_ARATH Wall-associated receptor kinase 2 OS=Arabidopsis thaliana GN=WAK2 PE=1 SV=1//2.19749e-46	-	Wall-associated receptor kinase galacturonan-binding domain||EGF-like calcium-binding domain||Epidermal growth factor-like domain||EGF-type aspartate/asparagine hydroxylation site||EGF-like calcium-binding, conserved site
OS11G0594000	17.204	53.191	0.323	2.24e-09	-	-	sp|Q07423|HEX6_RICCO Hexose carrier protein HEX6 OS=Ricinus communis GN=HEX6 PE=2 SV=1//6.96507e-175	-	Sugar transporter, conserved site||Major facilitator superfamily domain||General substrate transporter||Sugar/inositol transporter
OS02G0627800	6.225	19.042	0.327	0.00035833	-	-	sp|Q0JNK6|CCB13_ORYSJ Cyclin-B1-3 OS=Oryza sativa subsp. japonica GN=CYCB1-3 PE=2 SV=2//0	-	Cyclin, N-terminal||Cyclin-like
OS01G0613500	9.683	29.455	0.329	0.0028656	-	-	sp|A2XQE8|SAG39_ORYSI Senescence-specific cysteine protease SAG39 OS=Oryza sativa subsp. indica GN=OsI_14861 PE=3 SV=1//1.89799e-66	-	Proteinase inhibitor I29, cathepsin propeptide||Cysteine peptidase, cysteine active site||Peptidase C1A, papain||Peptidase C1A, papain C-terminal||Cysteine peptidase, histidine active site
OS04G0178400	60.692	184.617	0.329	1.45e-08	CYP99A3	9-beta-pimara-7,15-diene oxidase [Source:Uniprot/SWISSPROT;Acc:Q0JF01]	sp|Q0JF01|C99A3_ORYSJ 9-beta-pimara-7,15-diene oxidase OS=Oryza sativa subsp. japonica GN=CYP99A3 PE=1 SV=1//0	CYP99A3	Cytochrome P450, E-class, group I||Cytochrome P450, conserved site||Cytochrome P450
OS06G0689600	45.986	139.634	0.329	4.85e-19	-	-	sp|Q9C5S8|CRK5_ARATH Cysteine-rich receptor-like protein kinase 5 OS=Arabidopsis thaliana GN=CRK5 PE=1 SV=1//1.42121e-70	-	Protein kinase, ATP binding site||Serine/threonine-protein kinase, active site||Concanavalin A-like lectin/glucanase, subgroup||Protein kinase domain||Protein kinase-like domain
OS05G0130300	26.921	81.068	0.332	1.24e-12	-	-	-//-	--	--
OS10G0162842	17.663	53.136	0.332	0.0014598	-	-	sp|Q9LMP1|WAK2_ARATH Wall-associated receptor kinase 2 OS=Arabidopsis thaliana GN=WAK2 PE=1 SV=1//1.02319e-28	--	--
OS01G0581800	13.459	40.457	0.333	0.00057652	-	-	sp|Q7XA42|RGA1_SOLBU Putative disease resistance protein RGA1 OS=Solanum bulbocastanum GN=RGA1 PE=2 SV=2//5.54672e-08	-	P-loop containing nucleoside triphosphate hydrolase
OS08G0203100	16.266	48.841	0.333	2.16e-08	-	-	sp|C0LGH2|Y1561_ARATH Probable LRR receptor-like serine/threonine-protein kinase At1g56130 OS=Arabidopsis thaliana GN=At1g56130 PE=2 SV=2//5.63963e-08	-	Leucine-rich repeat domain, L domain-like
OS12G0516000	304.259	904.323	0.336	4.37e-09	-	-	-//-	--	--
OS07G0663700	29.565	87.763	0.337	0.00058646	-	-	sp|F4J300|SDR5_ARATH Short-chain dehydrogenase reductase 5 OS=Arabidopsis thaliana GN=SDR5 PE=3 SV=1//7.6468e-59	-	Glucose/ribitol dehydrogenase||NAD(P)-binding domain
OS04G0669900	459.24	1360.51	0.338	1.1e-05	-	-	sp|Q7XR60|MTK2_ORYSJ Methylthioribose kinase 2 OS=Oryza sativa subsp. japonica GN=MTK2 PE=2 SV=1//0	-	Methylthioribose kinase||Aminoglycoside phosphotransferase||Protein kinase-like domain
Novel00273	30.553	90.307	0.338	7.04e-05	--	hypothetical protein OsI_36934 [Oryza sativa Indica Group]	-//-	--	--
OS04G0447700	13.35	38.914	0.343	0.00049604	-	-	sp|Q9SQ64|COR2_PAPSO Non-functional NADPH-dependent codeinone reductase 2 OS=Papaver somniferum GN=COR2 PE=1 SV=1//3.42759e-120	-	NADP-dependent oxidoreductase domain||Aldo/keto reductase subgroup||Aldo/keto reductase, conserved site||Aldo/keto reductase
OS07G0686800	10.034	29.227	0.343	1.35e-05	-	-	sp|P43293|NAK_ARATH Probable serine/threonine-protein kinase NAK OS=Arabidopsis thaliana GN=NAK PE=1 SV=2//1.00319e-121	-	Concanavalin A-like lectin/glucanase, subgroup||Protein kinase-like domain||Protein kinase domain||Serine-threonine/tyrosine-protein kinase catalytic domain||Protein kinase, ATP binding site
OS07G0209100	38.241	110.77	0.345	2.23e-08	-	-	sp|Q94A08|RFS2_ARATH Probable galactinol--sucrose galactosyltransferase 2 OS=Arabidopsis thaliana GN=RFS2 PE=2 SV=2//0	-	Aldolase-type TIM barrel||Glycosyl hydrolases 36||Glycoside hydrolase, superfamily
OS04G0227000	17.559	50.614	0.347	2.53e-08	-	-	sp|C0LGP4|Y3475_ARATH Probable LRR receptor-like serine/threonine-protein kinase At3g47570 OS=Arabidopsis thaliana GN=At3g47570 PE=2 SV=1//8.64059e-07	-	Leucine-rich repeat domain, L domain-like||Leucine-rich repeat-containing N-terminal, type 2||Leucine-rich repeat
OS06G0586000	40.775	116.985	0.349	4.72e-05	-	-	-//-	--	--
Novel00409	32.014	91.645	0.349	2.78e-08	--	hypothetical protein [Oryza sativa Japonica Group]>gi|31433594|gb|AAP55086.1| hypothetical protein LOC_Os10g41910 [Oryza sativa Japonica Group]	-//-	--	--
OS12G0616500	18.175	52.026	0.349	1.85e-05	-	-	sp|Q9LUN4|CHX19_ARATH Cation/H(+) antiporter 19 OS=Arabidopsis thaliana GN=CHX19 PE=2 SV=1//0	-	Cation/H+ exchanger
OS09G0322400	28.658	81.86	0.35	7.43e-12	-	-	-//-	--	--
OS09G0129500	101.471	288.455	0.352	1.4e-23	-	-	-//-	--	--
OS12G0152900	25.452	72.333	0.352	9.55e-11	-	-	sp|O24160|TGA21_TOBAC TGACG-sequence-specific DNA-binding protein TGA-2.1 OS=Nicotiana tabacum GN=TGA21 PE=1 SV=1//3.86714e-108	-	Transcription factor TGA like domain||Basic-leucine zipper domain
OS07G0262800	12.682	35.946	0.353	2.48e-06	-	-	sp|Q9M345|LRK42_ARATH L-type lectin-domain containing receptor kinase IV.2 OS=Arabidopsis thaliana GN=LECRK42 PE=2 SV=1//1.66148e-180	-	Serine/threonine-protein kinase, active site||Protein kinase-like domain||Protein kinase domain
OS02G0582600	138.817	392.53	0.354	2.98e-13	-	-	-//-	--	--
OS06G0200250	27.308	76.999	0.355	6.62e-08	-	-	-//-	--	--
OS12G0218100	35.706	100.528	0.355	5.09e-05	-	-	-//-	--	--
OS01G0642700	9.851	27.704	0.356	3.93e-05	-	-	sp|O64477|Y2913_ARATH G-type lectin S-receptor-like serine/threonine-protein kinase At2g19130 OS=Arabidopsis thaliana GN=At2g19130 PE=2 SV=1//2.96996e-83	-	Bulb-type lectin domain||Apple-like||S-locus glycoprotein
OS04G0371000	132.956	373.513	0.356	2.1e-14	-	-	sp|Q9LMP1|WAK2_ARATH Wall-associated receptor kinase 2 OS=Arabidopsis thaliana GN=WAK2 PE=1 SV=1//8.86161e-18	-	Wall-associated receptor kinase galacturonan-binding domain
Novel00268	16.483	46.098	0.358	0.00039105	-//-
OS03G0829200	9.328	25.966	0.359	7.45e-05	-	-	sp|P34913|HYES_HUMAN Bifunctional epoxide hydrolase 2 OS=Homo sapiens GN=EPHX2 PE=1 SV=2//5.73431e-10	-	Alpha/beta hydrolase fold-1||Alpha/Beta hydrolase fold||Epoxide hydrolase-like
OS07G0683200	518.453	1437.76	0.361	7.34e-14	-	-	sp|D2SMN4|NAMB1_HORVS NAC transcription factor NAM-B1 OS=Hordeum vulgare subsp. spontaneum GN=NAM-B1 PE=3 SV=1//4.61192e-60	-	NAC domain
OS05G0485300	25.959	71.617	0.362	3.73e-10	-	-	sp|Q6PGS5|TM56B_XENLA Transmembrane protein 56-B OS=Xenopus laevis GN=tmem56-b PE=2 SV=1//1.8141e-19	-	TRAM/LAG1/CLN8 homology domain
OS05G0375400	262.595	720.403	0.365	4.74e-05	-	-	sp|P12257|GUB2_HORVU Lichenase-2 (Fragment) OS=Hordeum vulgare PE=1 SV=1//1.08529e-165	-	Glycoside hydrolase, catalytic domain||Glycoside hydrolase, superfamily||Glycoside hydrolase, family 17
OS06G0599200	110.491	301.507	0.366	4.93e-11	CYP76M7	Ent-cassadiene C11-alpha-hydroxylase 1 [Source:Uniprot/SWISSPROT;Acc:Q69X58]	sp|Q69X58|C76M7_ORYSJ Ent-cassadiene C11-alpha-hydroxylase 1 OS=Oryza sativa subsp. japonica GN=CYP76M7 PE=1 SV=1//0	CYP76M7	Cytochrome P450, E-class, group I||Cytochrome P450, conserved site||Cytochrome P450
OS09G0343200	368.069	1004.03	0.367	2.67e-14	-	-	sp|Q6AWW5|Y5262_ARATH Ankyrin repeat-containing protein At5g02620 OS=Arabidopsis thaliana GN=At5g02620 PE=1 SV=1//3.40589e-19	-	Ankyrin repeat||Ankyrin repeat-containing domain||PGG domain
OS10G0394000	68.073	184.756	0.368	1.15e-19	-	-	sp|Q9FXJ1|GDL6_ARATH GDSL esterase/lipase At1g28570 OS=Arabidopsis thaliana GN=At1g28570 PE=2 SV=1//6.43424e-74	-	SGNH hydrolase-type esterase domain||Lipase, GDSL
OS02G0512000	16.042	43.509	0.369	7.32e-07	-	-	sp|O64538|SAU40_ARATH Auxin-responsive protein SAUR40 OS=Arabidopsis thaliana GN=SAUR40 PE=2 SV=1//2.31208e-06	-	Auxin-induced protein, ARG7
OS07G0541500	43.878	117.772	0.373	1.16e-05	-	-	sp|Q8GYA4|CRK10_ARATH Cysteine-rich receptor-like protein kinase 10 OS=Arabidopsis thaliana GN=CRK10 PE=1 SV=3//4.2121e-146	-	Protein kinase domain||Protein kinase-like domain||Concanavalin A-like lectin/glucanase, subgroup||Serine/threonine-protein kinase, active site||Protein kinase, ATP binding site||Gnk2-homologous domain
OS07G0541000	14.757	39.529	0.373	2.65e-06	-	-	sp|Q8GYA4|CRK10_ARATH Cysteine-rich receptor-like protein kinase 10 OS=Arabidopsis thaliana GN=CRK10 PE=1 SV=3//1.84505e-146	-	Protein kinase-like domain||Serine-threonine/tyrosine-protein kinase catalytic domain||Protein kinase domain||Serine/threonine-protein kinase, active site||Concanavalin A-like lectin/glucanase, subgroup||Protein kinase, ATP binding site||Gnk2-homologous domain
OS01G0337500	20.647	54.686	0.378	1.12e-05	-	-	sp|Q06572|AVP_HORVU Pyrophosphate-energized vacuolar membrane proton pump OS=Hordeum vulgare PE=2 SV=2//0	-	Pyrophosphate-energised proton pump
OS10G0423501	10.503	27.739	0.379	9.27e-05	-	-	-//-	--	--
OS12G0148700	7.295	19.18	0.38	0.0011531	-	-	-//-	-	Adipose-regulatory protein, Seipin
OS11G0492100	11.438	30.067	0.38	0.00012641	-	-	-//-	--	--
OS01G0695800	32.117	84.048	0.382	0.00086982	-	-	sp|Q9FWX7|AB11B_ARATH ABC transporter B family member 11 OS=Arabidopsis thaliana GN=ABCB11 PE=2 SV=1//2.26535e-103	-	P-loop containing nucleoside triphosphate hydrolase||ABC transporter-like||AAA+ ATPase domain||ABC transporter, conserved site
OS02G0649900	20.823	54.328	0.383	1.24e-07	YSL2	Metal-nicotianamine transporter YSL2 [Source:Uniprot/SWISSPROT;Acc:Q6H3Z6]	sp|Q6H3Z6|YSL2_ORYSJ Metal-nicotianamine transporter YSL2 OS=Oryza sativa subsp. japonica GN=YSL2 PE=2 SV=2//0	YSL2	Oligopeptide transporter, OPT superfamily
OS01G0201100	38.953	100.862	0.386	1.18e-05	-	-	sp|Q5QQ53|XYLT_DROPS Xylosyltransferase oxt OS=Drosophila pseudoobscura pseudoobscura GN=oxt PE=2 SV=1//2.46152e-18	-	Glycosyl transferase, family 14
OS08G0388900	15.149	39.157	0.387	0.00068467	-	-	sp|Q93YP7|COQ2_ARATH 4-hydroxybenzoate polyprenyltransferase, mitochondrial OS=Arabidopsis thaliana GN=PPT1 PE=2 SV=1//5.71872e-129	-	4-hydroxybenzoate octaprenyltransferase||UbiA prenyltransferase conserved site||UbiA prenyltransferase family||4-hydroxybenzoate polyprenyl transferase
OS01G0687400	141.092	362.543	0.389	6.54e-06	-	-	sp|P36908|CHIA_CICAR Acidic endochitinase OS=Cicer arietinum PE=2 SV=1//2.35627e-102	-	Glycoside hydrolase, chitinase active site||Glycoside hydrolase, family 18, catalytic domain||Glycoside hydrolase, superfamily||Glycoside hydrolase, catalytic domain
OS04G0368800	29.147	74.736	0.39	4.01e-07	-	-	sp|Q9LMP1|WAK2_ARATH Wall-associated receptor kinase 2 OS=Arabidopsis thaliana GN=WAK2 PE=1 SV=1//2.34936e-125	-	Serine/threonine-protein kinase, active site||EGF-like calcium-binding domain||Epidermal growth factor-like domain||Wall-associated receptor kinase galacturonan-binding domain||EGF-like calcium-binding, conserved site||Protein kinase domain||Protein kinase-like domain||EGF-type aspartate/asparagine hydroxylation site
OS07G0133100	10.377	26.544	0.391	0.00017456	-	-	sp|O80939|LRK41_ARATH L-type lectin-domain containing receptor kinase IV.1 OS=Arabidopsis thaliana GN=LECRK41 PE=2 SV=1//3.48458e-143	-	Concanavalin A-like lectin/glucanase, subgroup||Serine/threonine-protein kinase, active site||Protein kinase domain||Protein kinase-like domain||Legume lectin domain||Protein kinase, ATP binding site
OS01G0972200	55.712	142.213	0.392	6.28e-15	ZIP1	Zinc transporter 1 [Source:Uniprot/SWISSPROT;Acc:Q94DG6]	sp|Q94DG6|ZIP1_ORYSJ Zinc transporter 1 OS=Oryza sativa subsp. japonica GN=ZIP1 PE=1 SV=1//0	ZIP1	Zinc/iron permease
OS12G0556500	87.717	222.987	0.393	6.61e-08	-	-	sp|Q0WVV6|CB60D_ARATH Calmodulin-binding protein 60 D OS=Arabidopsis thaliana GN=CBP60D PE=2 SV=1//3.54363e-41	-	Calmodulin binding protein-like
OS01G0930950	13.94	35.296	0.395	2.65e-05	-	-	-//-	-	NAD(P)-binding domain
OS08G0538100	6.866	17.356	0.396	0.0026392	-	-	-//-	--	--
OS11G0587600	380.63	961.968	0.396	0.00039599	-	-	sp|Q8GU84|AB48G_ORYSJ ABC transporter G family member 48 OS=Oryza sativa subsp. japonica GN=ABCG48 PE=3 SV=1//1.93498e-20	-	ABC transporter-like||P-loop containing nucleoside triphosphate hydrolase||ABC-2 type transporter||ABC-transporter extracellular N-terminal domain||AAA+ ATPase domain
OS07G0283050	27.155	68.277	0.398	0.0017655	-	-	sp|O80939|LRK41_ARATH L-type lectin-domain containing receptor kinase IV.1 OS=Arabidopsis thaliana GN=LECRK41 PE=2 SV=1//0	-	Protein kinase-like domain||Protein kinase domain||Legume lectin domain||Concanavalin A-like lectin/glucanase, subgroup||Serine/threonine-protein kinase, active site||Protein kinase, ATP binding site
OS11G0156600	18.478	46.415	0.398	3.73e-06	-	-	sp|Q8GXE9|HA22J_ARATH HVA22-like protein j OS=Arabidopsis thaliana GN=HVA22J PE=2 SV=2//3.25046e-37	-	TB2/DP1/HVA22-related protein
OS03G0418000	387.719	969.667	0.4	0.00071498	CHT12	Chitinase 12 [Source:Uniprot/SWISSPROT;Acc:P25765]	sp|P25765|CHI12_ORYSJ Chitinase 12 OS=Oryza sativa subsp. japonica GN=Cht12 PE=2 SV=2//3.02034e-180	CHT12	Chitin-binding, type 1, conserved site||Lysozyme-like domain||Glycoside hydrolase, family 19, catalytic||Chitin-binding, type 1||Glycoside hydrolase, family 19
OS06G0651000	88.651	221.531	0.4	8.08e-07	-	-	sp|P51105|DFRA_GERHY Dihydroflavonol-4-reductase OS=Gerbera hybrida GN=DFR PE=2 SV=1//8.33035e-41	-	NAD(P)-binding domain||NAD-dependent epimerase/dehydratase
OS03G0776400	24.783	61.894	0.4	1.72e-05	-	-	-//-	--	--
OS04G0365100	15.753	39.321	0.401	0.00019914	-	-	sp|Q9LMP1|WAK2_ARATH Wall-associated receptor kinase 2 OS=Arabidopsis thaliana GN=WAK2 PE=1 SV=1//1.08994e-147	-	EGF-like calcium-binding, conserved site||Protein kinase-like domain||Protein kinase domain||EGF-type aspartate/asparagine hydroxylation site||Wall-associated receptor kinase galacturonan-binding domain||Concanavalin A-like lectin/glucanase, subgroup||Insulin-like growth factor binding protein, N-terminal||Epidermal growth factor-like domain||Serine/threonine-protein kinase, active site||EGF-like…
OS01G0339500	11.667	28.897	0.404	0.00016077	-	-	-//-	--	--
OS12G0123700	53.263	131.1	0.406	0.00026371	-	-	sp|Q8H4S4|NAC10_ORYSJ NAC transcription factor ONAC010 OS=Oryza sativa subsp. japonica GN=ONAC010 PE=2 SV=1//6.67721e-66	-	NAC domain
OS11G0668650	15.413	37.85	0.407	0.00040884	-	-	sp|C0SV51|CB60C_ARATH Calmodulin-binding protein 60 C OS=Arabidopsis thaliana GN=CBP60C PE=2 SV=1//8.07725e-08	-	Calmodulin binding protein-like
OS11G0592100	75.364	184.589	0.408	2.21e-05	-	-	sp|P28814|BARW_HORVU Barwin OS=Hordeum vulgare PE=1 SV=1//2.70666e-71	-	Barwin, conserved site||Barwin domain||RlpA-like double-psi beta-barrel domain
OS01G0284900	46.985	114.653	0.41	6.22e-12	-	-	-//-	--	--
OS03G0317300	16.5	39.969	0.413	1.24e-05	-	-	sp|Q766C3|NEP1_NEPGR Aspartic proteinase nepenthesin-1 OS=Nepenthes gracilis GN=nep1 PE=1 SV=1//1.62647e-89	-	Xylanase inhibitor, C-terminal||Aspartic peptidase||Peptidase family A1 domain||Aspartic peptidase domain||Xylanase inhibitor, N-terminal
OS12G0274200	161.904	391.717	0.413	6.84e-09	-	-	sp|Q8L5Z1|GDL17_ARATH GDSL esterase/lipase At1g33811 OS=Arabidopsis thaliana GN=At1g33811 PE=2 SV=1//1.82142e-70	-	SGNH hydrolase-type esterase domain||Lipase, GDSL
OS01G0847100	48.975	118.367	0.414	0.0014814	-	-	-//-	--	--
OS11G0621825	14.993	36.076	0.416	3.93e-05	-	-	-//-	-	UspA||Rossmann-like alpha/beta/alpha sandwich fold
OS10G0113000	36.92	88.441	0.417	6.21e-06	-	Probable NAD(P)H-dependent oxidoreductase 1 [Source:Uniprot/SWISSPROT;Acc:Q7G764]	sp|Q7G764|NADO1_ORYSJ Probable NAD(P)H-dependent oxidoreductase 1 OS=Oryza sativa subsp. japonica GN=Os10g0113000 PE=1 SV=1//0	-	NADP-dependent oxidoreductase domain||Aldo/keto reductase subgroup||Aldo/keto reductase, conserved site||Aldo/keto reductase
OS12G0486900	8.913	21.226	0.42	0.0013425	-	-	sp|Q9S972|SD16_ARATH Receptor-like serine/threonine-protein kinase SD1-6 OS=Arabidopsis thaliana GN=SD16 PE=1 SV=2//3.96064e-35	-	Serine/threonine-protein kinase, active site||Phloem protein 2-like||Protein kinase-like domain||Protein kinase domain
OS01G0727700	24.334	57.934	0.42	3.2e-07	-	-	-//-	-	Senescence regulator S40
OS03G0218400	344.144	816.168	0.422	6.73e-09	-	-	sp|Q94AZ2|STP13_ARATH Sugar transport protein 13 OS=Arabidopsis thaliana GN=STP13 PE=1 SV=2//0	-	General substrate transporter||Major facilitator superfamily domain||Sugar/inositol transporter||Sugar transporter, conserved site
OS08G0562300	45.161	107.047	0.422	0.00042654	-	-	sp|Q9C8N5|STOP1_ARATH Protein SENSITIVE TO PROTON RHIZOTOXICITY 1 OS=Arabidopsis thaliana GN=STOP1 PE=2 SV=1//4.92382e-78	-	Zinc finger, C2H2-like||Zinc finger, C2H2||Zinc finger C2H2-type/integrase DNA-binding domain
OS09G0417800	24.387	57.722	0.422	0.0015699	-	-	sp|Q9C5T4|WRK18_ARATH WRKY transcription factor 18 OS=Arabidopsis thaliana GN=WRKY18 PE=1 SV=2//2.12408e-33	-	DNA-binding WRKY
OS07G0452100	9.615	22.729	0.423	0.0012571	-	-	sp|Q9FT97|AGAL1_ARATH Alpha-galactosidase 1 OS=Arabidopsis thaliana GN=AGAL1 PE=2 SV=1//1.1542e-180	-	Glycoside hydrolase, superfamily||Aldolase-type TIM barrel||Glycosyl hydrolase, family 13, all-beta||Glycoside hydrolase, family 27
OS04G0565400	38.285	90.413	0.423	9.15e-10	-	-	sp|Q93XP7|CZOG1_MAIZE Cis-zeatin O-glucosyltransferase 1 OS=Zea mays GN=CISZOG1 PE=1 SV=1//4.55711e-171	-	UDP-glucuronosyl/UDP-glucosyltransferase
OS09G0570100	8.393	19.783	0.424	0.002449	-	-	sp|Q8GUH1|PUB33_ARATH U-box domain-containing protein 33 OS=Arabidopsis thaliana GN=PUB33 PE=2 SV=2//9.83537e-75	-	Serine/threonine-protein kinase, active site||Concanavalin A-like lectin/glucanase, subgroup||Protein kinase domain||Protein kinase-like domain
OS10G0535800	33.867	79.826	0.424	0.00071546	-	-	-//-	--	--
OS11G0558900	77.206	181.702	0.425	1.43e-10	-	-	sp|C0LGQ5|GSO1_ARATH LRR receptor-like serine/threonine-protein kinase GSO1 OS=Arabidopsis thaliana GN=GSO1 PE=2 SV=1//1.2628e-56	-	Leucine-rich repeat-containing N-terminal, type 2||Leucine-rich repeat||Leucine-rich repeat, typical subtype||Leucine-rich repeat domain, L domain-like
OS09G0339000	51.744	121.533	0.426	9.88e-09	-	-	sp|Q9LXA5|LRK91_ARATH L-type lectin-domain containing receptor kinase IX.1 OS=Arabidopsis thaliana GN=LECRK91 PE=2 SV=1//4.35427e-94	-	Concanavalin A-like lectin/glucanase, subgroup||Serine/threonine-protein kinase, active site||Protein kinase domain||Protein kinase-like domain||Protein kinase, ATP binding site
OS01G0557200	47.86	112.315	0.426	3.73e-11	-	-	sp|Q6RYA0|SABP2_TOBAC Salicylic acid-binding protein 2 OS=Nicotiana tabacum GN=SABP2 PE=1 SV=1//1.44098e-57	-	Alpha/beta hydrolase fold-1||Alpha/Beta hydrolase fold
OS06G0696500	88.063	206.568	0.426	4.7e-07	-	-	sp|P35694|XTH2_SOYBN Xyloglucan endotransglucosylase/hydrolase 2 OS=Glycine max PE=2 SV=1//1.08707e-14	-	Concanavalin A-like lectin/glucanase, subgroup||Glycoside hydrolase, family 16
OS08G0485800	15.485	36.27	0.427	4.63e-05	-	-	sp|Q9M0C2|EGC1_ARATH Putative EG45-like domain containing protein 1 OS=Arabidopsis thaliana GN=EGC1 PE=3 SV=1//2.24977e-30	-	RlpA-like double-psi beta-barrel domain||Expansin/Lol pI||Expansin/pollen allergen, DPBB domain
OS07G0142802	17.499	40.937	0.427	2.38e-05	-	-	-//-	--	--
OS03G0584400	52.85	122.062	0.433	0.00048783	-	-	sp|Q9P6Q3|BCS1_SCHPO Probable mitochondrial chaperone bcs1 OS=Schizosaccharomyces pombe (strain 972 / ATCC 24843) GN=SPAC644.07 PE=2 SV=1//4.90511e-30	-	AAA+ ATPase domain||P-loop containing nucleoside triphosphate hydrolase||ATPase, AAA-type, conserved site||ATPase, AAA-type, core
OS08G0260600	57.556	132.767	0.434	3.04e-12	-	-	sp|Q9SUD4|TET7_ARATH Tetraspanin-7 OS=Arabidopsis thaliana GN=TET7 PE=2 SV=1//1.38084e-68	-	Tetraspanin/Peripherin
OS02G0640500	10.48	24.154	0.434	0.0013531	-	-	sp|O80939|LRK41_ARATH L-type lectin-domain containing receptor kinase IV.1 OS=Arabidopsis thaliana GN=LECRK41 PE=2 SV=1//0	-	Serine/threonine-protein kinase, active site||Concanavalin A-like lectin/glucanase, subgroup||Protein kinase domain||Protein kinase-like domain||Legume lectin domain||Legume lectin, beta chain, Mn/Ca-binding site||Protein kinase, ATP binding site
OS01G0138400	54.356	125.012	0.435	1.27e-11	-	-	sp|Q3ECH2|Y1670_ARATH Probable receptor-like protein kinase At1g67000 OS=Arabidopsis thaliana GN=At1g67000 PE=2 SV=2//2.56396e-104	-	Wall-associated receptor kinase, C-terminal||Protein kinase, ATP binding site||Serine/threonine-protein kinase, active site||Wall-associated receptor kinase galacturonan-binding domain||Concanavalin A-like lectin/glucanase, subgroup||Protein kinase domain||Protein kinase-like domain
OS05G0417000	113.423	260.15	0.436	3.26e-18	-	-	sp|Q32SG3|LBD6_MAIZE LOB domain-containing protein 6 OS=Zea mays GN=LBD6 PE=1 SV=1//8.61693e-67	-	Lateral organ boundaries, LOB
OS01G0137700	25.243	57.755	0.437	0.00065509	-	-	sp|P0C5E2|Y1839_ARATH Probable serine/threonine-protein kinase At1g18390 OS=Arabidopsis thaliana GN=At1g18390 PE=2 SV=2//4.0446e-14	-	Wall-associated receptor kinase galacturonan-binding domain||Wall-associated receptor kinase, C-terminal
OS07G0416900	17.688	40.439	0.437	0.00013044	-	-	sp|P48631|FD6E2_SOYBN Omega-6 fatty acid desaturase, endoplasmic reticulum isozyme 2 OS=Glycine max GN=FAD2-2 PE=2 SV=1//4.59788e-163	-	Protein of unknown function DUF3474||Fatty acid desaturase, type 1
OS01G0952900	64.817	147.833	0.438	0.0005113	-	-	-//-	-	Protein of unknown function DUF4228, plant
OS07G0150700	858.343	1953.71	0.439	1.02e-18	CIPK23	CBL-interacting protein kinase 23 [Source:Uniprot/SWISSPROT;Acc:Q6ZLP5]	sp|Q6ZLP5|CIPKN_ORYSJ CBL-interacting protein kinase 23 OS=Oryza sativa subsp. japonica GN=CIPK23 PE=2 SV=1//0	CIPK23	Serine/threonine-protein kinase, active site||Protein kinase-like domain||Protein kinase domain||Protein kinase, ATP binding site||NAF/FISL domain||NAF domain
OS09G0438500	11.628	26.459	0.439	0.00074879	-	-	-//-	--	--
OS05G0565900	11.307	25.524	0.443	0.0010697	-	-	sp|Q93WV4|WRK71_ARATH Probable WRKY transcription factor 71 OS=Arabidopsis thaliana GN=WRKY71 PE=2 SV=1//9.21242e-40	-	DNA-binding WRKY
OS11G0669100	118.59	266.519	0.445	2.21e-06	-	-	sp|Q9FKL6|CB60B_ARATH Calmodulin-binding protein 60 B OS=Arabidopsis thaliana GN=CBP60B PE=2 SV=1//1.46963e-34	-	Calmodulin binding protein-like
OS11G0484000	3027.58	6762.58	0.448	0.00083471	-	Probable bifunctional methylthioribulose-1-phosphate dehydratase/enolase-phosphatase E1 [Source:Uniprot/SWISSPROT;Acc:Q2R483]	sp|Q2R483|MTBC_ORYSJ Probable bifunctional methylthioribulose-1-phosphate dehydratase/enolase-phosphatase E1 OS=Oryza sativa subsp. japonica GN=Os11g0484000 PE=2 SV=1//0	-	HAD-like domain||HAD hydrolase, subfamily IA||Class II aldolase/adducin N-terminal||Methylthioribulose-1-phosphate dehydratase||Probable bifunctional methylthioribulose-1-phosphate dehydratase/enolase-phosphatase E1||Methylthioribulose-1-phosphate dehydratase, eukaryotes||Enolase-phosphatase E1
OS06G0314501	11.274	25.135	0.449	0.0014092	-	-	-//-	--	--
OS08G0111300	73.496	163.6	0.449	9.54e-12	-	-	sp|Q9SND9|Y3028_ARATH Uncharacterized acetyltransferase At3g50280 OS=Arabidopsis thaliana GN=At3g50280 PE=3 SV=1//3.54997e-74	-	Chloramphenicol acetyltransferase-like domain||Transferase
OS10G0148100	1271.55	2826.31	0.45	4.36e-12	-	-	sp|Q9T0I5|PRP4_ARATH Proline-rich protein 4 OS=Arabidopsis thaliana GN=PRP4 PE=2 SV=1//1.08439e-09	--	--
OS07G0258400	2172.14	4827.06	0.45	0.00067911	NRAMP1	Metal transporter Nramp1 [Source:Uniprot/SWISSPROT;Acc:Q0D7E4]	sp|Q0D7E4|NRAM1_ORYSJ Metal transporter Nramp1 OS=Oryza sativa subsp. japonica GN=NRAMP1 PE=2 SV=1//0	NRAMP1	Natural resistance-associated macrophage like
OS11G0207400	31.644	70.298	0.45	2.11e-07	-	-	sp|Q7XBQ9|RGA2_SOLBU Disease resistance protein RGA2 OS=Solanum bulbocastanum GN=RGA2 PE=1 SV=1//6.17682e-25	-	P-loop containing nucleoside triphosphate hydrolase||NB-ARC
OS03G0171300	10.713	23.759	0.451	0.0019546	ILI6	Transcription factor ILI6 [Source:Uniprot/SWISSPROT;Acc:Q0DUR2]	sp|Q0DUR2|ILI6_ORYSJ Transcription factor ILI6 OS=Oryza sativa subsp. japonica GN=ILI6 PE=1 SV=1//5.43704e-42	ILI6	Myc-type, basic helix-loop-helix (bHLH) domain
OS08G0384500	184.087	407.7	0.452	0.00015636	-	-	sp|Q6YW62|AB44G_ORYSJ ABC transporter G family member 44 OS=Oryza sativa subsp. japonica GN=ABCG44 PE=2 SV=2//1.6092e-27	-	Plant PDR ABC transporter associated||AAA+ ATPase domain||ABC-2 type transporter||P-loop containing nucleoside triphosphate hydrolase||ABC transporter-like
OS09G0130300	318.676	704.634	0.452	0.0007029	-	-	-//-	--	--
OS04G0399300	70.305	155.403	0.452	9.02e-06	-	-	sp|Q93ZY7|NUD12_ARATH Nudix hydrolase 12, mitochondrial OS=Arabidopsis thaliana GN=NUDT12 PE=2 SV=1//1.01003e-46	-	NUDIX hydrolase domain||NUDIX hydrolase domain-like||NUDIX hydrolase, conserved site
OS05G0342000	11.182	24.712	0.453	0.0015639	-	-	sp|P20144|WUN1_SOLTU Wound-induced protein 1 OS=Solanum tuberosum GN=WUN1 PE=2 SV=1//1.00823e-10	-	Wound-induced protein, Wun1||NTF2-like domain
OS07G0123800	13.474	29.761	0.453	0.00044492	-	-	-//-	-	Uncharacterised conserved protein UCP031279
OS11G0262600	687.481	1516.67	0.453	7.88e-07	-	-	-//-	--	--
OS09G0530300	80.017	176.004	0.455	3.52e-06	-	-	sp|O81970|C71A9_SOYBN Cytochrome P450 71A9 OS=Glycine max GN=CYP71A9 PE=2 SV=1//5.52074e-88	-	Cytochrome P450, conserved site||Cytochrome P450, E-class, group I||Cytochrome P450
OS12G0236225	1942.65	4263.54	0.456	8.64e-05	-	-	-//-	--	--
OS09G0467200	1317.73	2886.56	0.457	9.59e-06	-	-	sp|Q9FQA3|GST23_MAIZE Glutathione transferase GST 23 OS=Zea mays PE=2 SV=1//6.60344e-133	-	Thioredoxin-like fold||Glutathione S-transferase, C-terminal-like||Glutathione S-transferase, N-terminal||Glutathione S-transferase, C-terminal
OS02G0787600	89.81	196.584	0.457	6.01e-09	-	-	sp|Q9C5V5|GLR28_ARATH Glutamate receptor 2.8 OS=Arabidopsis thaliana GN=GLR2.8 PE=2 SV=2//8.25379e-72	-	Extracellular solute-binding protein, family 3||Extracellular ligand-binding receptor||Ionotropic glutamate receptor, plant||Ionotropic glutamate receptor||Periplasmic binding protein-like I
OS08G0509100	124.254	271.624	0.457	1.3e-05	CM-LOX2	Probable lipoxygenase 8, chloroplastic [Source:Uniprot/SWISSPROT;Acc:Q84YK8]	sp|Q84YK8|LOXC2_ORYSJ Probable lipoxygenase 8, chloroplastic OS=Oryza sativa subsp. japonica GN=CM-LOX2 PE=2 SV=1//0	CM-LOX2	Lipoxygenase, C-terminal||PLAT/LH2 domain||Lipoxygenase||Lipoxygenase, conserved site||Lipoxygenase, plant||Lipoxygenase, domain 3||Lipoxygenase, iron binding site
OS04G0490866	24.548	53.571	0.458	5.89e-06	-	-	sp|Q39134|AAP3_ARATH Amino acid permease 3 OS=Arabidopsis thaliana GN=AAP3 PE=1 SV=2//3.09932e-124	--	--
OS12G0512400	34.496	75.214	0.459	3.82e-06	-	-	sp|Q9LRR4|R13L1_ARATH Putative disease resistance RPP13-like protein 1 OS=Arabidopsis thaliana GN=RPPL1 PE=3 SV=1//5.78051e-33	-	P-loop containing nucleoside triphosphate hydrolase||NB-ARC
OS11G0181800	101.135	220.046	0.46	1.9e-09	-	-	sp|Q6RVV4|TIC32_PEA Short-chain dehydrogenase TIC 32, chloroplastic OS=Pisum sativum GN=TIC32 PE=1 SV=1//3.75432e-121	-	NAD(P)-binding domain||Glucose/ribitol dehydrogenase
OS04G0306400	1222.17	2658.01	0.46	8.9e-05	-	-	sp|Q9ZU38|RPI2_ARATH Probable ribose-5-phosphate isomerase 2 OS=Arabidopsis thaliana GN=RPI2 PE=1 SV=1//2.07106e-77	-	Ribose-5-phosphate isomerase, type A, subgroup||Ribose 5-phosphate isomerase, type A
OS05G0336000	16.413	35.547	0.462	0.00023185	-	-	sp|Q8VZR7|PTR30_ARATH Protein NRT1/ PTR FAMILY 5.1 OS=Arabidopsis thaliana GN=NPF5.1 PE=2 SV=2//1.0722e-150	--	--
OS02G0282000	42.158	91.269	0.462	1.56e-08	-	-	sp|Q7XA39|RGA4_SOLBU Putative disease resistance protein RGA4 OS=Solanum bulbocastanum GN=RGA4 PE=2 SV=1//4.43911e-84	-	P-loop containing nucleoside triphosphate hydrolase||NB-ARC||Leucine-rich repeat domain, L domain-like
OS11G0661800	83.334	180.119	0.463	3.57e-07	-	-	-//-	--	--
OS02G0182850	88.181	190.573	0.463	1.24e-13	-	-	-//-	--	--
OS11G0558200	102.931	221.728	0.464	1.09e-14	-	-	sp|P81392|MYB06_ANTMA Myb-related protein 306 OS=Antirrhinum majus GN=MYB306 PE=2 SV=1//3.57595e-71	-	SANT/Myb domain||Homeodomain-like||Myb domain
OS01G0824800	127.917	275.491	0.464	1.24e-06	-	-	-//-	--	--
OS02G0102800	82.133	176.608	0.465	9.49e-13	-	-	sp|F4JSE7|EDR2_ARATH Protein ENHANCED DISEASE RESISTANCE 2 OS=Arabidopsis thaliana GN=EDR2 PE=2 SV=1//0	-	START-like domain||START domain||Domain of unknown function DUF1336||Pleckstrin homology-like domain||Pleckstrin homology domain
OS08G0465700	157.316	337.701	0.466	3.16e-11	-	-	sp|Q6YTF5|C76M5_ORYSJ Cytochrome P450 76M5 OS=Oryza sativa subsp. japonica GN=CYP76M5 PE=1 SV=1//1.26416e-177	-	Cytochrome P450||Cytochrome P450, E-class, group I||Cytochrome P450, conserved site
OS09G0509500	85.669	183.37	0.467	7.16e-10	-	-	sp|Q9LW26|Y3684_ARATH Acyltransferase-like protein At3g26840, chloroplastic OS=Arabidopsis thaliana GN=At3g26840 PE=2 SV=1//6.82809e-148	-	Putative lysophospholipase||Alpha/Beta hydrolase fold
OS03G0198600	162.21	346.882	0.468	5.67e-16	HOX12	Homeobox-leucine zipper protein HOX12 [Source:Uniprot/SWISSPROT;Acc:Q10QF2]	sp|Q10QF2|HOX12_ORYSJ Homeobox-leucine zipper protein HOX12 OS=Oryza sativa subsp. japonica GN=HOX12 PE=2 SV=1//2.80072e-91	HOX12	Homeodomain-like||Helix-turn-helix motif||Homeobox domain||Homeobox, conserved site
OS02G0614966	13.748	29.333	0.469	0.00084326	-	-	sp|C0LGT6|EFR_ARATH LRR receptor-like serine/threonine-protein kinase EFR OS=Arabidopsis thaliana GN=EFR PE=1 SV=1//8.32233e-12	-	Leucine-rich repeat domain, L domain-like||Leucine-rich repeat-containing N-terminal, type 2
OS06G0200350	20.149	42.992	0.469	7.33e-05	-	-	-//-	--	--
OS05G0550800	66.233	141.276	0.469	5.65e-11	-	-	sp|P0C5E2|Y1839_ARATH Probable serine/threonine-protein kinase At1g18390 OS=Arabidopsis thaliana GN=At1g18390 PE=2 SV=2//5.7448e-144	-	Protein kinase, ATP binding site||Wall-associated receptor kinase, C-terminal||Protein kinase domain||Protein kinase-like domain||Serine-threonine/tyrosine-protein kinase catalytic domain||Concanavalin A-like lectin/glucanase, subgroup||Serine/threonine-protein kinase, active site
OS01G0152000	19.646	41.831	0.47	0.00037881	-	-	sp|C0LGP4|Y3475_ARATH Probable LRR receptor-like serine/threonine-protein kinase At3g47570 OS=Arabidopsis thaliana GN=At3g47570 PE=2 SV=1//0	-	Leucine-rich repeat||Serine/threonine-protein kinase, active site||Protein kinase, ATP binding site||Leucine-rich repeat domain, L domain-like||Leucine-rich repeat-containing N-terminal, type 2||Protein kinase domain||Protein kinase-like domain||Concanavalin A-like lectin/glucanase, subgroup||Leucine-rich repeat, typical subtype
OS10G0491000	138.699	295.008	0.47	1.66e-05	-	-	sp|C0HJG8|BSP_BOSSE Basic secretory protease (Fragments) OS=Boswellia serrata PE=1 SV=1//2.30308e-07	-	Uncharacterised protein family, basic secretory protein
OS01G0559600	2259.72	4790.73	0.472	4.78e-06	-	-	sp|O24325|VPE1_PHAVU Vacuolar-processing enzyme OS=Phaseolus vulgaris PE=1 SV=1//0	-	Peptidase C13, legumain
OS03G0322200	55.364	117.276	0.472	1.17e-09	-	-	-//-	--	--
OS06G0152700	20.6	43.346	0.475	0.00031357	-	-	sp|Q8NBL1|PGLT1_HUMAN Protein O-glucosyltransferase 1 OS=Homo sapiens GN=POGLUT1 PE=1 SV=1//4.94479e-16	-	Lipopolysaccharide-modifying protein
OS07G0677200	535.297	1125.32	0.476	3.95e-05	-	-	sp|Q0D3N0|PER2_ORYSJ Peroxidase 2 OS=Oryza sativa subsp. japonica GN=PRX112 PE=2 SV=1//0	-	Plant peroxidase||Haem peroxidase, plant/fungal/bacterial||Peroxidase, active site||Peroxidases heam-ligand binding site||Haem peroxidase
OS01G0956500	20.479	42.89	0.477	8.54e-05	-	-	-//-	--	--
OS07G0232800	118.056	246.824	0.478	4.38e-06	-	-	sp|A3BI11|ZIP8_ORYSJ Zinc transporter 8 OS=Oryza sativa subsp. japonica GN=ZIP8 PE=2 SV=1//4.28942e-168	-	Zinc/iron permease||Zinc/iron permease, fungal/plant
OS12G0141900	104.601	217.783	0.48	1.72e-13	-	-	sp|Q6Z8K4|MUB3_ORYSJ Membrane-anchored ubiquitin-fold protein 3 OS=Oryza sativa subsp. japonica GN=MUB3 PE=3 SV=1//2.48382e-32	-	Ubiquitin-related domain
OS06G0288100	292.357	608.132	0.481	9.29e-09	-	-	sp|Q9SKB2|SBIR1_ARATH Leucine-rich repeat receptor-like serine/threonine/tyrosine-protein kinase SOBIR1 OS=Arabidopsis thaliana GN=SOBIR1 PE=1 SV=1//2.00061e-118	-	Serine/threonine-protein kinase, active site||Protein kinase domain||Protein kinase-like domain
OS03G0570800	16.579	34.468	0.481	0.00044829	-	-	sp|Q9LYT3|TT12_ARATH Protein TRANSPARENT TESTA 12 OS=Arabidopsis thaliana GN=TT12 PE=2 SV=1//2.59805e-113	-	Multi antimicrobial extrusion protein
OS01G0655500	3989.46	8272.55	0.482	3.71e-05	-	-	sp|Q9LV04|PAP14_ARATH Probable plastid-lipid-associated protein 14, chloroplastic OS=Arabidopsis thaliana GN=PAP14 PE=1 SV=1//0	-	Protein kinase-like domain||Protein kinase domain
OS06G0168500	291.006	601.708	0.484	1.06e-09	-	-	sp|Q8VZU2|SY132_ARATH Syntaxin-132 OS=Arabidopsis thaliana GN=SYP132 PE=1 SV=1//9.0482e-109	-	Syntaxin, N-terminal domain||t-SNARE||Target SNARE coiled-coil domain||Syntaxin/epimorphin, conserved site
OS01G0952800	3868.77	7994.98	0.484	6.32e-05	-	-	sp|Q9M1K1|ORG2_ARATH Transcription factor ORG2 OS=Arabidopsis thaliana GN=ORG2 PE=1 SV=1//6.28444e-25	-	Myc-type, basic helix-loop-helix (bHLH) domain||Achaete-scute transcription factor-related
OS02G0122600	484.47	1000.57	0.484	1.73e-05	-	-	sp|Q9ZPX9|KIC_ARATH Calcium-binding protein KIC OS=Arabidopsis thaliana GN=KIC PE=1 SV=2//1.54784e-32	-	EF-Hand 1, calcium-binding site||EF-hand domain pair||EF-hand domain
OS07G0542600	42.983	88.676	0.485	0.0001443	-	-	sp|Q8GYA4|CRK10_ARATH Cysteine-rich receptor-like protein kinase 10 OS=Arabidopsis thaliana GN=CRK10 PE=1 SV=3//3.5539e-149	-	Concanavalin A-like lectin/glucanase, subgroup||Serine/threonine-protein kinase, active site||Protein kinase-like domain||Protein kinase domain||Gnk2-homologous domain||Protein kinase, ATP binding site
OS10G0551700	585.828	1205.99	0.486	9.4e-14	-	-	sp|Q9SU35|ERLL1_ARATH pEARLI1-like lipid transfer protein 1 OS=Arabidopsis thaliana GN=AZI1 PE=1 SV=1//2.19138e-06	-	Hydrophobic seed protein||Bifunctional inhibitor/plant lipid transfer protein/seed storage helical domain
Novel00852	156.361	321.867	0.486	1.3e-06	--	hypothetical protein OsI_28164 [Oryza sativa Indica Group]	sp|Q6AVI0|RSLE2_ORYSJ Zinc finger BED domain-containing protein RICESLEEPER 2 OS=Oryza sativa subsp. japonica GN=Os03g0733400 PE=2 SV=1//7.60474e-59	--	--
OS08G0150600	32.414	66.694	0.486	3.66e-06	-	-	sp|O23257|FBL72_ARATH Putative F-box/LRR-repeat protein At4g13960 OS=Arabidopsis thaliana GN=At4g13960 PE=3 SV=1//4.15904e-11	-	F-box domain
OS01G0591300	335.093	686.829	0.488	1.44e-13	-	-	sp|Q56YU0|AL2C4_ARATH Aldehyde dehydrogenase family 2 member C4 OS=Arabidopsis thaliana GN=ALDH2C4 PE=1 SV=2//0	-	Aldehyde dehydrogenase, C-terminal||Aldehyde dehydrogenase, N-terminal||Aldehyde dehydrogenase, glutamic acid active site||Aldehyde dehydrogenase, conserved site||Aldehyde/histidinol dehydrogenase||Aldehyde dehydrogenase domain
Novel00185	16.021	32.778	0.489	0.00076985	--	putative transcription factor [Oryza sativa Japonica Group]>gi|31432891|gb|AAP54467.1| Myb-like DNA-binding domain containing protein [Oryza sativa Japonica Group]>gi|125532530|gb|EAY79095.1| hypothetical protein OsI_34202 [Oryza sativa Indica Group]	sp|Q9M2Y9|RAX3_ARATH Transcription factor RAX3 OS=Arabidopsis thaliana GN=RAX3 PE=2 SV=1//5.49136e-12	--	--
OS09G0357400	73.431	149.557	0.491	1.16e-05	-	-	sp|Q39214|RPM1_ARATH Disease resistance protein RPM1 OS=Arabidopsis thaliana GN=RPM1 PE=1 SV=1//1.3445e-47	-	NB-ARC||P-loop containing nucleoside triphosphate hydrolase||AAA+ ATPase domain||Leucine-rich repeat domain, L domain-like
OS03G0327800	278.815	567.426	0.491	1.39e-16	-	-	sp|Q8H4S4|NAC10_ORYSJ NAC transcription factor ONAC010 OS=Oryza sativa subsp. japonica GN=ONAC010 PE=2 SV=1//1.7842e-80	-	NAC domain
OS05G0470900	221.286	449.699	0.492	8.42e-08	-	-	-//-	-	Protein of unknown function DUF688
OS01G0128000	46.047	93.535	0.492	1.35e-07	-	-	sp|Q9LDE1|MY108_ARATH Transcription factor MYB108 OS=Arabidopsis thaliana GN=MYB108 PE=1 SV=1//1.3617e-59	-	SANT/Myb domain||Homeodomain-like||Myb domain
OS10G0527800	92.359	187.269	0.493	0.00015438	-	-	sp|Q06398|GSTU6_ORYSJ Probable glutathione S-transferase GSTU6 OS=Oryza sativa subsp. japonica GN=GSTU6 PE=2 SV=2//4.54725e-59	-	Glutathione S-transferase, N-terminal||Thioredoxin-like fold||Glutathione S-transferase, C-terminal-like
OS12G0236100	9071.98	18374.2	0.494	0.00085728	-	-	-//-	-	EEIG1/EHBP1 N-terminal domain
OS03G0182800	105.432	212.997	0.495	1.69e-07	-	-	sp|Q8H0T5|ERF73_ARATH Ethylene-responsive transcription factor ERF073 OS=Arabidopsis thaliana GN=ERF073 PE=2 SV=1//4.26442e-19	-	AP2/ERF domain||DNA-binding domain
OS02G0275200	72.556	146.336	0.496	3e-06	-	-	sp|Q9M5Q1|FUT1_PEA Galactoside 2-alpha-L-fucosyltransferase OS=Pisum sativum GN=FT1 PE=2 SV=1//2.01485e-131	-	Xyloglucan fucosyltransferase
OS06G0158000	14.372	28.924	0.497	0.0020424	-	-	sp|Q9T0A0|LACS4_ARATH Long chain acyl-CoA synthetase 4 OS=Arabidopsis thaliana GN=LACS4 PE=2 SV=1//0	-	AMP-dependent synthetase/ligase
OS07G0613600	23.674	47.571	0.498	8.33e-05	-	-	-//-	--	--
OS11G0154900	22.687	45.454	0.499	0.00012466	-	-	sp|P23922|HBP1A_WHEAT Transcription factor HBP-1a OS=Triticum aestivum PE=2 SV=1//5.65559e-06	-	Basic-leucine zipper domain
OS02G0185200	197.189	394.045	0.5	0.00018644	-	-	sp|O81974|C71D8_SOYBN Cytochrome P450 71D8 OS=Glycine max GN=CYP71D8 PE=2 SV=1//3.1287e-140	-	Cytochrome P450, conserved site||Cytochrome P450, E-class, group I||Cytochrome P450
OS03G0431600	661.856	1321.34	0.501	1.12e-05	-	-	-//-	--	--
OS03G0576600	107.641	214.527	0.502	0.0017529	-	-	sp|O04066|ACBP_RICCO Acyl-CoA-binding protein OS=Ricinus communis PE=3 SV=1//2.0348e-47	-	Acyl-CoA-binding protein, ACBP||FERM/acyl-CoA-binding protein, 3-helical bundle||Acyl-CoA-binding protein, ACBP, conserved site
OS08G0153101	15.512	30.913	0.502	0.0017461	-	-	sp|Q9ZR72|AB1B_ARATH ABC transporter B family member 1 OS=Arabidopsis thaliana GN=ABCB1 PE=1 SV=1//1.57794e-06	--	--
OS06G0674000	71.324	141.864	0.503	0.0017138	-	-	-//-	--	--
OS01G0557100	46.656	92.722	0.503	3.73e-07	-	-	sp|O80477|MES3_ARATH Methylesterase 3 OS=Arabidopsis thaliana GN=MES3 PE=2 SV=1//1.16478e-58	-	Alpha/beta hydrolase fold-1||Alpha/Beta hydrolase fold
Novel00201	21.129	41.954	0.504	0.00023139	--	serine/threonine protein kinase-like protein [Oryza sativa Japonica Group]>gi|62734365|gb|AAX96474.1| At5g42440 [Oryza sativa Japonica Group]>gi|77548795|gb|ABA91592.1| Protein kinase domain containing protein, expressed [Oryza sativa Japonica Group]	sp|Q8RZV7|MSP1_ORYSJ Leucine-rich repeat receptor protein kinase MSP1 OS=Oryza sativa subsp. japonica GN=MSP1 PE=1 SV=1//7.83331e-52	--	--
OS01G0879300	28.614	56.753	0.504	2.82e-05	-	-	-//-	-	Plant disease resistance response protein
Novel00795	62.157	123.207	0.504	6.95e-09	--	Os07g0651600 [Oryza sativa Japonica Group]>gi|255678025|dbj|BAF22400.2| Os07g0651600 [Oryza sativa Japonica Group]	-//-	--	--
OS03G0335200	29.784	58.972	0.505	0.0022117	-	-	sp|Q9LY00|WRK70_ARATH Probable WRKY transcription factor 70 OS=Arabidopsis thaliana GN=WRKY70 PE=2 SV=1//2.1053e-18	-	DNA-binding WRKY
OS04G0611400	130.25	257.575	0.506	0.00018707	-	-	sp|Q8L7E3|VSR7_ARATH Vacuolar-sorting receptor 7 OS=Arabidopsis thaliana GN=VSR7 PE=2 SV=2//0	-	EGF-like calcium-binding domain||Protease-associated domain, PA||EGF-like calcium-binding, conserved site
OS12G0638300	149.8	295.678	0.507	0.00027068	-	-	sp|Q9LV10|PTR53_ARATH Protein NRT1/ PTR FAMILY 2.11 OS=Arabidopsis thaliana GN=NPF2.11 PE=1 SV=1//0	-	Proton-dependent oligopeptide transporter family||Major facilitator superfamily domain
Novel00819	17.961	35.447	0.507	0.00093661	-//-
OS04G0542200	245.807	483.991	0.508	0.00095786	-	-	sp|Q7XUJ2|YSL9_ORYSJ Probable metal-nicotianamine transporter YSL9 OS=Oryza sativa subsp. japonica GN=YSL9 PE=2 SV=2//0	-	Oligopeptide transporter, OPT superfamily
OS08G0355400	36.874	72.573	0.508	3.83e-06	-	-	-//-	-	Protein of unknown function DUF247, plant
OS04G0370100	65.843	129.551	0.508	1.14e-06	-	-	sp|Q9LMP1|WAK2_ARATH Wall-associated receptor kinase 2 OS=Arabidopsis thaliana GN=WAK2 PE=1 SV=1//2.84463e-109	-	EGF-like calcium-binding, conserved site||Protein kinase domain||Protein kinase-like domain||EGF-type aspartate/asparagine hydroxylation site||Wall-associated receptor kinase galacturonan-binding domain||Concanavalin A-like lectin/glucanase, subgroup||Epidermal growth factor-like domain||Serine/threonine-protein kinase, active site||EGF-like calcium-binding domain
OS05G0100600	209.127	410.898	0.509	0.00034947	-	-	sp|Q9SX33|ALA9_ARATH Putative phospholipid-transporting ATPase 9 OS=Arabidopsis thaliana GN=ALA9 PE=3 SV=1//0	-	P-type ATPase, cytoplasmic domain N||P-type ATPase, phosphorylation site||HAD-like domain||Cation-transporting P-type ATPase||Cation-transporting P-type ATPase, subfamily IV||P-type ATPase, N-terminal||P-type ATPase, A domain
OS04G0675000	1390.86	2732.34	0.509	6.22e-05	-	-	-//-	-	Protein of unknown function DUF789
OS07G0538400	72.367	142.007	0.51	2.72e-05	-	-	sp|Q8GYA4|CRK10_ARATH Cysteine-rich receptor-like protein kinase 10 OS=Arabidopsis thaliana GN=CRK10 PE=1 SV=3//1.1169e-133	-	Concanavalin A-like lectin/glucanase, subgroup||Serine/threonine-protein kinase, active site||Protein kinase-like domain||Protein kinase domain||Protein kinase, ATP binding site
OS03G0757000	114.008	223.719	0.51	4.6e-09	-	-	sp|Q9SGA8|U83A1_ARATH UDP-glycosyltransferase 83A1 OS=Arabidopsis thaliana GN=UGT83A1 PE=2 SV=1//1.88719e-12	-	UDP-glucuronosyl/UDP-glucosyltransferase
OS06G0210000	155.041	304.001	0.51	1.22e-07	-	-	sp|F4HZQ7|WTR5_ARATH WAT1-related protein At1g21890 OS=Arabidopsis thaliana GN=At1g21890 PE=2 SV=1//6.08376e-118	-	WAT1-related protein||Drug/metabolite transporter
OS09G0437100	92.258	180.344	0.512	1.52e-07	-	-	-//-	--	--
OS06G0543601	29.371	57.315	0.512	3.06e-05	-	-	-//-	-	Protein of unknown function DUF3778
OS10G0442400	235.798	459.342	0.513	3.84e-06	-	-	sp|Q9SJL0|U86A1_ARATH UDP-glycosyltransferase 86A1 OS=Arabidopsis thaliana GN=UGT86A1 PE=2 SV=1//1.92356e-170	-	UDP-glucuronosyl/UDP-glucosyltransferase
OS07G0271000	76.56	149.066	0.514	6.69e-06	-	-	sp|O24653|GDI2_ARATH Guanosine nucleotide diphosphate dissociation inhibitor 2 OS=Arabidopsis thaliana GN=GDI2 PE=2 SV=1//0	-	Rab GDI protein||GDP dissociation inhibitor||Pyridine nucleotide-disulphide oxidoreductase, FAD/NAD(P)-binding domain
OS05G0160600	128.536	249.833	0.514	7.3e-13	-	-	sp|Q3E6S8|DGP14_ARATH Putative protease Do-like 14 OS=Arabidopsis thaliana GN=DEGP14 PE=3 SV=2//7.42153e-08	-	Trypsin-like cysteine/serine peptidase domain||PDZ domain
OS04G0596900	23.033	44.722	0.515	0.00015304	-	-	sp|P26302|KPPR_WHEAT Phosphoribulokinase, chloroplastic OS=Triticum aestivum PE=2 SV=1//0	-	P-loop containing nucleoside triphosphate hydrolase||Phosphoribulokinase||Phosphoribulokinase/uridine kinase
OS01G0946700	20.611	40.013	0.515	0.0012956	-	-	sp|Q02438|E13E_HORVU Glucan endo-1,3-beta-glucosidase GV OS=Hordeum vulgare PE=2 SV=2//5.06878e-159	-	Glycoside hydrolase, catalytic domain||Glycoside hydrolase, superfamily||Glycoside hydrolase, family 17
OS10G0488400	33.505	64.948	0.516	0.00029598	-	-	-//-	-	Protein of unknown function DUF761, plant
OS02G0575900	80.406	155.76	0.516	4.95e-06	-	-	sp|Q9LZD3|E70A1_ARATH Exocyst complex component EXO70A1 OS=Arabidopsis thaliana GN=EXO70A1 PE=1 SV=1//1.41627e-21	-	Exocyst complex protein Exo70||Cullin repeat-like-containing domain
OS03G0377100	17.992	34.789	0.517	0.0011071	EXPA21	Expansin-A21 [Source:Uniprot/SWISSPROT;Acc:Q10KN4]	sp|Q10KN4|EXP21_ORYSJ Expansin-A21 OS=Oryza sativa subsp. japonica GN=EXPA21 PE=2 SV=1//1.61887e-131	EXPA21	Expansin, cellulose-binding-like domain||Expansin||Expansin/pollen allergen, DPBB domain||Expansin/Lol pI||RlpA-like double-psi beta-barrel domain
OS08G0185701	324.29	625.439	0.519	2.7e-07	-	-	-//-	--	--
OS05G0296800	46.774	90.02	0.52	9.64e-07	-	-	-//-	--	--
OS02G0731900	1320.87	2537.81	0.52	0.00052086	-	-	sp|Q9XF43|KCS6_ARATH 3-ketoacyl-CoA synthase 6 OS=Arabidopsis thaliana GN=CUT1 PE=1 SV=1//0	-	Thiolase-like||FAE1/Type III polyketide synthase-like protein||Very-long-chain 3-ketoacyl-CoA synthase||3-Oxoacyl-[acyl-carrier-protein (ACP)] synthase III C-terminal
OS11G0153100	74.503	142.975	0.521	3.64e-09	-	-	-//-	--	--
OS02G0714600	1576.1	3024.12	0.521	0.00012835	-	Ribose-phosphate pyrophosphokinase 4 [Source:Uniprot/SWISSPROT;Acc:Q6ZFT5]	sp|Q6ZFT5|KPRS4_ORYSJ Ribose-phosphate pyrophosphokinase 4 OS=Oryza sativa subsp. japonica GN=Os02g0714600 PE=2 SV=1//0	-	Phosphoribosyltransferase-like||Phosphoribosyltransferase domain||Ribose-phosphate pyrophosphokinase, N-terminal domain||Ribose-phosphate diphosphokinase
OS04G0587300	38.444	73.727	0.521	5.46e-05	-	-	sp|Q9LPF6|PUP11_ARATH Probable purine permease 11 OS=Arabidopsis thaliana GN=PUP11 PE=1 SV=1//1.00927e-110	-	Purine permease, plant
OS02G0139000	84.144	161.314	0.522	1.25e-09	PHR3	Protein PHOSPHATE STARVATION RESPONSE 3 [Source:Uniprot/SWISSPROT;Acc:Q6YXZ4]	sp|Q8GUN5|PHL1_ARATH Protein PHR1-LIKE 1 OS=Arabidopsis thaliana GN=PHL1 PE=1 SV=1//1.85878e-30	PHR3	Homeodomain-like||Myb domain, plants||Myb domain||SANT/Myb domain||MYB-CC type transcription factor, LHEQLE-containing domain
OS07G0538350	27.979	53.609	0.522	0.00028717	-	-	sp|Q9LRJ9|CRR38_ARATH Cysteine-rich repeat secretory protein 38 OS=Arabidopsis thaliana GN=CRRSP38 PE=2 SV=1//7.81015e-19	--	--
OS04G0659800	42.573	81.276	0.524	2.87e-05	-	-	sp|Q38967|AAP2_ARATH Amino acid permease 2 OS=Arabidopsis thaliana GN=AAP2 PE=1 SV=1//1.96241e-158	-	Amino acid transporter, transmembrane
OS04G0111100	24.986	47.646	0.524	0.00022252	-	-	sp|Q7XA40|RGA3_SOLBU Putative disease resistance protein RGA3 OS=Solanum bulbocastanum GN=RGA3 PE=2 SV=2//9.58469e-57	-	NB-ARC||P-loop containing nucleoside triphosphate hydrolase||Leucine-rich repeat domain, L domain-like
OS03G0189400	308.873	588.77	0.525	1.9e-06	-	-	sp|Q9FH04|ADHL7_ARATH Alcohol dehydrogenase-like 7 OS=Arabidopsis thaliana GN=At5g42250 PE=2 SV=1//8.3243e-147	-	Alcohol dehydrogenase GroES-like||NAD(P)-binding domain||Alcohol dehydrogenase, C-terminal||Alcohol dehydrogenase superfamily, zinc-type||Alcohol dehydrogenase, zinc-type, conserved site||GroES (chaperonin 10)-like
OS06G0146250	43.584	82.925	0.526	8.7e-05	-	-	sp|Q9LXG8|WRK72_ARATH Probable WRKY transcription factor 72 OS=Arabidopsis thaliana GN=WRKY72 PE=2 SV=1//1.87788e-63	-	DNA-binding WRKY
OS04G0669800	1405.22	2671.72	0.526	4.95e-06	MTK1	Methylthioribose kinase 1 [Source:Uniprot/SWISSPROT;Acc:Q7XR61]	sp|Q7XR61|MTK1_ORYSJ Methylthioribose kinase 1 OS=Oryza sativa subsp. japonica GN=MTK1 PE=2 SV=1//0	MTK1	Protein kinase-like domain||Aminoglycoside phosphotransferase||Methylthioribose kinase
OS12G0130300	37.518	71.183	0.527	5.58e-05	-	-	sp|P17801|KPRO_MAIZE Putative receptor protein kinase ZmPK1 OS=Zea mays GN=PK1 PE=2 SV=2//0	-	Epidermal growth factor-like domain||Serine/threonine-protein kinase, active site||Apple-like||S-locus glycoprotein||Protein kinase, ATP binding site||Protein kinase domain||Protein kinase-like domain||Bulb-type lectin domain||S-receptor-like serine/threonine-protein kinase||Concanavalin A-like lectin/glucanase, subgroup
OS07G0680400	50.5	95.756	0.527	7.21e-07	-	-	sp|Q9SKD9|WRK46_ARATH Probable WRKY transcription factor 46 OS=Arabidopsis thaliana GN=WRKY46 PE=2 SV=1//3.02869e-16	-	DNA-binding WRKY
OS11G0552500	130.27	246.984	0.527	1.52e-10	-	-	-//-	--	--
OS02G0616100	17063.7	32337.3	0.528	6.81e-11	-	-	sp|Q8W3M4|Y4744_ARATH Uncharacterized protein At4g06744 OS=Arabidopsis thaliana GN=At4g06744 PE=2 SV=1//4.85852e-74	-	Leucine-rich repeat domain, L domain-like
OS01G0960900	49.037	92.883	0.528	8.62e-07	-	-	sp|Q9M1E2|PTR37_ARATH Protein NRT1/ PTR FAMILY 2.7 OS=Arabidopsis thaliana GN=NPF2.7 PE=1 SV=1//3.91438e-67	-	Proton-dependent oligopeptide transporter family
OS04G0452700	100.731	190.24	0.529	8.16e-05	-	-	sp|Q93Y91|STP5_ARATH Sugar transport protein 5 OS=Arabidopsis thaliana GN=STP5 PE=2 SV=1//0	-	Sugar transporter, conserved site||Major facilitator superfamily domain||General substrate transporter||Sugar/inositol transporter
OS10G0552400	76.494	144.467	0.529	0.00018282	-	-	sp|Q8GZ84|PUB36_ARATH U-box domain-containing protein 36 OS=Arabidopsis thaliana GN=PUB36 PE=2 SV=2//1.08259e-43	-	Zinc finger, RING/FYVE/PHD-type||U box domain||Rossmann-like alpha/beta/alpha sandwich fold
OS10G0535600	36.587	69.09	0.53	1.45e-05	-	-	-//-	--	--
OS02G0650300	147.236	278.021	0.53	1.28e-05	YSL15	Iron-phytosiderophore transporter YSL15 [Source:Uniprot/SWISSPROT;Acc:Q6H3Z3]	sp|Q6H3Z3|YSL15_ORYSJ Iron-phytosiderophore transporter YSL15 OS=Oryza sativa subsp. japonica GN=YSL15 PE=2 SV=1//0	YSL15	Oligopeptide transporter, OPT superfamily
OS01G0588400	25.734	48.544	0.53	0.0010412	-	-	sp|Q9FM19|HIR1_ARATH Hypersensitive-induced response protein 1 OS=Arabidopsis thaliana GN=HIR1 PE=1 SV=1//3.18577e-118	-	Stomatin family||Band 7 protein
OS12G0155100	34.401	64.852	0.53	2.67e-05	-	-	-//-	-	The fantastic four family
OS08G0542000	113.507	213.732	0.531	3.52e-06	-	-	sp|Q56Y85|MAP22_ARATH Methionine aminopeptidase 2B OS=Arabidopsis thaliana GN=MAP2B PE=2 SV=2//0	-	Peptidase M24, methionine aminopeptidase||Peptidase M24, structural domain||Peptidase M24A, methionine aminopeptidase, subfamily 2||Peptidase M24A, methionine aminopeptidase, subfamily 2, binding site||Winged helix-turn-helix DNA-binding domain
OS07G0575700	78.419	147.628	0.531	0.001158	-	-	sp|O80939|LRK41_ARATH L-type lectin-domain containing receptor kinase IV.1 OS=Arabidopsis thaliana GN=LECRK41 PE=2 SV=1//0	-	Legume lectin domain||Protein kinase-like domain||Protein kinase domain||Serine/threonine-protein kinase, active site||Concanavalin A-like lectin/glucanase, subgroup||Protein kinase, ATP binding site
OS10G0142600	53.768	101.056	0.532	8.86e-06	-	-	sp|Q9LMP1|WAK2_ARATH Wall-associated receptor kinase 2 OS=Arabidopsis thaliana GN=WAK2 PE=1 SV=1//5.3313e-27	-	Protein kinase domain||Protein kinase-like domain||Serine/threonine-protein kinase, active site||Protein kinase, ATP binding site
OS12G0589100	5269.44	9895.5	0.533	2.58e-05	-	-	sp|Q43199|APT1_WHEAT Adenine phosphoribosyltransferase 1 OS=Triticum aestivum GN=APT1 PE=2 SV=1//9.7789e-99	-	Adenine phosphoribosyl transferase||Phosphoribosyltransferase-like||Phosphoribosyltransferase domain
OS08G0127100	1391.87	2606.3	0.534	5.65e-08	-	-	sp|Q9FKS8|LHT1_ARATH Lysine histidine transporter 1 OS=Arabidopsis thaliana GN=LHT1 PE=1 SV=1//0	-	Amino acid transporter, transmembrane
OS02G0562600	60.365	112.881	0.535	2.06e-07	-	-	sp|O49621|MLO1_ARATH MLO-like protein 1 OS=Arabidopsis thaliana GN=MLO1 PE=1 SV=1//1.78154e-10	-	Mlo-related protein
Novel00134	18.63	34.828	0.535	0.0018001	--	Os02g0502401 [Oryza sativa Japonica Group]>gi|255670921|dbj|BAH91704.1| Os02g0502401 [Oryza sativa Japonica Group]	-//-	--	--
OS05G0529700	147.522	275.585	0.535	3.09e-12	-	-	sp|Q3AF07|DNAJ_CARHZ Chaperone protein DnaJ OS=Carboxydothermus hydrogenoformans (strain ATCC BAA-161 / DSM 6008 / Z-2901) GN=dnaJ PE=3 SV=1//9.17373e-12	-	4Fe-4S ferredoxin, iron-sulphur binding, conserved site||DnaJ domain||4Fe-4S ferredoxin-type, iron-sulpur binding domain||3Fe-4S ferredoxin
OS03G0129800	70.152	130.992	0.536	3.82e-06	-	-	sp|P0C042|Y4597_ARATH Uncharacterized protein At4g15970 OS=Arabidopsis thaliana GN=At4g15970 PE=2 SV=1//1.01159e-87	-	Nucleotide-diphospho-sugar transferase||Nucleotide-diphospho-sugar transferases
OS05G0509500	65.839	122.738	0.536	1.73e-05	-	-	sp|P49969|SR542_HORVU Signal recognition particle 54 kDa protein 2 OS=Hordeum vulgare GN=SRP54-2 PE=2 SV=1//0	-	AAA+ ATPase domain||Signal recognition particle, SRP54 subunit||Signal recognition particle, SRP54 subunit, GTPase domain||Signal recognition particle, SRP54 subunit, helical bundle||Signal recognition particle, SRP54 subunit, eukaryotic||P-loop containing nucleoside triphosphate hydrolase||Signal recognition particle, SRP54 subunit, M-domain
OS08G0150700	313.284	583.991	0.536	9.47e-05	-	-	sp|Q9ZVR5|PP2B2_ARATH Putative F-box protein PP2-B2 OS=Arabidopsis thaliana GN=PP2B2 PE=3 SV=2//6.07331e-36	-	F-box domain||Phloem protein 2-like
OS01G0647200	14978.2	27916	0.537	0.00021868	-	-	-//-	--	--
OS07G0170200	60.54	112.757	0.537	2.53e-07	-	-	-//-	-	HNH nuclease||HNH endonuclease 5
OS07G0680000	110.438	205.568	0.537	5.98e-06	-	-	sp|P93026|VSR1_ARATH Vacuolar-sorting receptor 1 OS=Arabidopsis thaliana GN=VSR1 PE=1 SV=2//0	-	Protease-associated domain, PA||EGF-like calcium-binding, conserved site
OS05G0536900	20.883	38.823	0.538	0.0012887	-	-	sp|Q43463|RAB7_SOYBN Ras-related protein Rab7 OS=Glycine max PE=2 SV=1//1.02033e-112	-	Small GTPase superfamily||P-loop containing nucleoside triphosphate hydrolase||Small GTP-binding protein domain
OS01G0221400	68.844	127.941	0.538	6.46e-08	-	-	-//-	--	--
OS12G0420100	9.747	18.106	0.538	0.00038994	BGLU38	Beta-glucosidase 38 [Source:Uniprot/SWISSPROT;Acc:Q2QSR8]	sp|Q2QSR8|BGL38_ORYSJ Beta-glucosidase 38 OS=Oryza sativa subsp. japonica GN=BGLU38 PE=2 SV=2//0	BGLU38	Glycoside hydrolase, catalytic domain||Glycoside hydrolase, superfamily||Glycoside hydrolase, family 1
OS05G0522600	195.973	363.749	0.539	0.00027814	-	-	sp|Q9SGP2|HSL1_ARATH Receptor-like protein kinase HSL1 OS=Arabidopsis thaliana GN=HSL1 PE=2 SV=1//5.4637e-174	-	Leucine-rich repeat||Serine/threonine-protein kinase, active site||Protein kinase domain||Protein kinase-like domain||Serine-threonine/tyrosine-protein kinase catalytic domain||Leucine-rich repeat-containing N-terminal, type 2||Leucine-rich repeat domain, L domain-like
OS02G0579800	262.353	485.503	0.54	1.43e-10	-	-	sp|B6TYV8|CNR2_MAIZE Cell number regulator 2 OS=Zea mays GN=CNR2 PE=2 SV=1//3.34279e-64	-	Uncharacterised protein family Cys-rich
OS01G0824700	31.465	58.225	0.54	0.00010198	-	-	-//-	-	F-box domain
OS08G0343000	95.182	175.991	0.541	4.1e-06	-	-	sp|Q8W4G6|CRK15_ARATH Cysteine-rich receptor-like protein kinase 15 OS=Arabidopsis thaliana GN=CRK15 PE=2 SV=2//1.89703e-72	-	Protein kinase domain||Protein kinase-like domain||Serine/threonine-protein kinase, active site
EPlOSAG00000011372	19.671	36.359	0.541	0.0029114	-	-	-//-	--	--
OS01G0495701	986.894	1821.06	0.542	0.00020846	-	-	-//-	--	--
OS09G0571200	81.268	149.731	0.543	3.53e-06	-	-	-//-	-	C2 domain
OS09G0349700	4.232	7.794	0.543	0.00077291	-	-	sp|C0LGG6|Y5189_ARATH Probable LRR receptor-like protein kinase At1g51890 OS=Arabidopsis thaliana GN=At1g51890 PE=2 SV=2//2.15135e-28	-	Malectin-like carbohydrate-binding domain
OS04G0320700	533.287	982.156	0.543	7.46e-10	-	-	sp|F8WKW1|UGT2_GARJA 7-deoxyloganetin glucosyltransferase OS=Gardenia jasminoides GN=UGT85A24 PE=1 SV=1//1.656e-166	-	UDP-glucuronosyl/UDP-glucosyltransferase
OS03G0326200	41.488	76.392	0.543	0.001155	-	-	sp|P98204|ALA1_ARATH Phospholipid-transporting ATPase 1 OS=Arabidopsis thaliana GN=ALA1 PE=2 SV=1//0	-	Cation-transporting P-type ATPase, subfamily IV||HAD-like domain||P-type ATPase, A domain||P-type ATPase, N-terminal||P-type ATPase, cytoplasmic domain N||P-type ATPase, phosphorylation site
OS07G0141900	19.38	35.63	0.544	0.0021243	-	-	sp|Q7XBQ9|RGA2_SOLBU Disease resistance protein RGA2 OS=Solanum bulbocastanum GN=RGA2 PE=1 SV=1//7.61437e-80	-	NB-ARC||P-loop containing nucleoside triphosphate hydrolase||Leucine-rich repeat domain, L domain-like
OS01G0764900	364.707	669.672	0.545	8.21e-10	-	-	sp|Q50228|FMDA_METME Formamidase OS=Methylophilus methylotrophus GN=fmdA PE=1 SV=1//2.14567e-145	-	Acetamidase/Formamidase
OS04G0587400	306.683	563	0.545	3.46e-06	-	-	sp|Q9LPF6|PUP11_ARATH Probable purine permease 11 OS=Arabidopsis thaliana GN=PUP11 PE=1 SV=1//1.39034e-98	-	Purine permease, plant
OS01G0868900	1301.66	2388.07	0.545	4.12e-14	-	-	sp|O65351|SBT17_ARATH Subtilisin-like protease SBT1.7 OS=Arabidopsis thaliana GN=SBT1.7 PE=1 SV=1//2.42789e-152	-	Peptidase S8, subtilisin, Ser-active site||Peptidase S8/S53 domain||Peptidase S8, subtilisin-related||Proteinase inhibitor I9
OS01G0795400	129.406	237.225	0.546	7.08e-11	-	-	sp|Q9MAP7|SBT35_ARATH Subtilisin-like protease SBT3.5 OS=Arabidopsis thaliana GN=SBT3.5 PE=1 SV=1//1.39007e-67	-	Proteinase inhibitor I9||Peptidase S8/S53 domain||Peptidase S8, subtilisin-related
OS07G0475900	110.149	201.911	0.546	2.63e-05	-	-	sp|Q2MHE4|HT1_ARATH Serine/threonine-protein kinase HT1 OS=Arabidopsis thaliana GN=HT1 PE=1 SV=1//2.01342e-72	-	Protein kinase-like domain||Serine-threonine/tyrosine-protein kinase catalytic domain||Protein kinase domain||Serine/threonine-protein kinase, active site||ACT domain
OS07G0120900	48.321	88.57	0.546	5.47e-06	-	-	-//-	-	Protein of unknown function DUF1719, Oryza sativa
OS01G0800500	41.366	75.805	0.546	1.8e-05	-	-	sp|Q5MAU8|PPA27_ARATH Probable inactive purple acid phosphatase 27 OS=Arabidopsis thaliana GN=PAP27 PE=2 SV=1//1.6133e-99	-	Purple acid phosphatase-like, N-terminal||Metallo-dependent phosphatase-like||Iron/zinc purple acid phosphatase-like C-terminal domain||Phosphoesterase domain||Purple acid phosphatase, N-terminal
OS07G0539700	100.522	184.202	0.546	0.0021097	-	-	sp|O65405|CRK28_ARATH Cysteine-rich receptor-like protein kinase 28 OS=Arabidopsis thaliana GN=CRK28 PE=3 SV=2//6.60537e-97	-	Gnk2-homologous domain||Protein kinase, ATP binding site||Serine/threonine-protein kinase, active site||Concanavalin A-like lectin/glucanase, subgroup||Protein kinase domain||Protein kinase-like domain
OS04G0209200	152.136	278.687	0.546	0.00026554	-	-	sp|Q9LZJ5|AB14C_ARATH ABC transporter C family member 14 OS=Arabidopsis thaliana GN=ABCC14 PE=1 SV=1//0	-	ABC transporter-like||P-loop containing nucleoside triphosphate hydrolase||ABC transporter type 1, transmembrane domain||ABC transporter, conserved site||AAA+ ATPase domain
OS11G0607200	829.027	1517.69	0.546	1.29e-14	-	-	sp|C0LGT1|Y5129_ARATH Probable LRR receptor-like serine/threonine-protein kinase At5g10290 OS=Arabidopsis thaliana GN=At5g10290 PE=2 SV=1//3.04007e-176	-	Leucine-rich repeat-containing N-terminal, type 2||Protein kinase-like domain||Protein kinase domain||Concanavalin A-like lectin/glucanase, subgroup||Protein kinase, ATP binding site||Leucine-rich repeat domain, L domain-like||Serine-threonine/tyrosine-protein kinase catalytic domain||Leucine-rich repeat||Serine/threonine-protein kinase, active site
OS07G0684800	455.143	832.847	0.546	1.5e-06	-	-	sp|Q9FLJ2|NC100_ARATH NAC domain-containing protein 100 OS=Arabidopsis thaliana GN=NAC100 PE=2 SV=1//3.00198e-72	-	NAC domain
OS04G0175600	153.571	280.758	0.547	6.35e-07	-	-	sp|Q7XXD4|METL_ORYSJ Probable inactive methyltransferase Os04g0175900 OS=Oryza sativa subsp. japonica GN=Os04g0175900 PE=1 SV=2//3.26554e-139	-	Winged helix-turn-helix DNA-binding domain||Caffeate O-methyltransferase (COMT) family||Plant methyltransferase dimerisation||O-methyltransferase, family 2||S-adenosyl-L-methionine-dependent methyltransferase-like
OS06G0244000	365.979	668.515	0.547	0.0026143	-	-	sp|B6SU46|AAMT2_MAIZE Anthranilate O-methyltransferase 2 OS=Zea mays GN=AAMT2 PE=1 SV=1//3.29642e-135	-	SAM dependent carboxyl methyltransferase||S-adenosyl-L-methionine-dependent methyltransferase-like
OS04G0398000	60.992	111.152	0.549	6.43e-07	-	-	sp|Q9LYU3|EF113_ARATH Ethylene-responsive transcription factor ERF113 OS=Arabidopsis thaliana GN=ERF113 PE=2 SV=1//4.05409e-18	-	AP2/ERF domain||DNA-binding domain
OS03G0159600	196.239	356.94	0.55	0.00027481	-	-	sp|P09444|LEA34_GOSHI Late embryogenesis abundant protein D-34 OS=Gossypium hirsutum PE=4 SV=1//2.69619e-47	-	Seed maturation protein
OS05G0537100	145.689	264.918	0.55	7.52e-07	-	-	sp|Q93WU9|WRK51_ARATH Probable WRKY transcription factor 51 OS=Arabidopsis thaliana GN=WRKY51 PE=1 SV=1//1.74501e-34	-	DNA-binding WRKY
OS04G0486950	38.597	70.116	0.55	3.95e-05	MS	Malate synthase [Source:Uniprot/SWISSPROT;Acc:Q7XUG1]	sp|Q7XUG1|MASY_ORYSJ Malate synthase OS=Oryza sativa subsp. japonica GN=MS PE=2 SV=1//0	MS	Malate synthase||Malate synthase A||Malate synthase-like||Malate synthase, conserved site
OS03G0664800	22.311	40.508	0.551	0.0018897	-	-	sp|P05332|YP20_BACLI Uncharacterized N-acetyltransferase p20 OS=Bacillus licheniformis GN=p20 PE=3 SV=1//2.45633e-13	-	GNAT domain||Acyl-CoA N-acyltransferase
OS04G0556000	325.318	589.944	0.551	1.08e-10	-	-	sp|Q9SH30|HMA5_ARATH Probable copper-transporting ATPase HMA5 OS=Arabidopsis thaliana GN=HMA5 PE=1 SV=2//2.42251e-07	-	P-type ATPase, cytoplasmic domain N||Heavy-metal-associated, conserved site||Heavy metal-associated domain, HMA||Cation-transporting P-type ATPase, subfamily IB||HAD-like domain||P-type ATPase, phosphorylation site||P-type ATPase, A domain||Heavy metal-associated domain, copper ion-binding||Cation-transporting P-type ATPase
Novel00853	46.299	83.904	0.552	7.82e-06	-//-
OS11G0226966	21.903	39.641	0.553	0.0013171	-	-	-//-	--	--
OS07G0521300	25.393	45.919	0.553	0.00078798	-	-	-//-	-	Leucine-rich repeat domain, L domain-like
OS02G0579000	234.557	423.788	0.553	3.27e-07	-	-	sp|Q9FLJ2|NC100_ARATH NAC domain-containing protein 100 OS=Arabidopsis thaliana GN=NAC100 PE=2 SV=1//2.08831e-81	-	NAC domain
OS11G0490900	108.524	195.977	0.554	0.0028856	-	-	sp|Q9FYA2|WRK75_ARATH Probable WRKY transcription factor 75 OS=Arabidopsis thaliana GN=WRKY75 PE=2 SV=1//6.09307e-50	-	DNA-binding WRKY
OS06G0569900	82.082	148.066	0.554	1.15e-06	CYP701A19	Ent-kaurene oxidase-like 3 [Source:Uniprot/SWISSPROT;Acc:Q5Z5R7]	sp|Q5Z5R7|C701S_ORYSJ Ent-kaurene oxidase-like 3 OS=Oryza sativa subsp. japonica GN=CYP701A19 PE=2 SV=1//0	CYP701A19	Cytochrome P450, E-class, group I||Cytochrome P450, conserved site||Cytochrome P450
OS10G0163370	125.521	226.349	0.555	9.37e-07	-	-	sp|Q10PI6|LCAT1_ORYSJ Lecithin-cholesterol acyltransferase-like 1 OS=Oryza sativa subsp. japonica GN=Os03g0232800 PE=2 SV=1//3.08842e-89	-	Lecithin:cholesterol/phospholipid:diacylglycerol acyltransferase||Alpha/Beta hydrolase fold
OS07G0540600	27.606	49.771	0.555	0.00045961	-	-	sp|Q9M0X5|CRK25_ARATH Cysteine-rich receptor-like protein kinase 25 OS=Arabidopsis thaliana GN=CRK25 PE=3 SV=1//1.13901e-22	-	Gnk2-homologous domain
OS03G0625800	33.91	61.107	0.555	0.00012517	-	-	sp|Q949V6|ARI1_ARATH Probable E3 ubiquitin-protein ligase ARI1 OS=Arabidopsis thaliana GN=ARI1 PE=2 SV=1//1.18743e-152	-	E3 ubiquitin ligase RBR family||Zinc finger, RING/FYVE/PHD-type||Zinc finger, C6HC-type||Zinc finger, RING-type
OS12G0630500	35.693	64.269	0.555	8.96e-05	-	-	sp|P81370|TLP_ACTDE Thaumatin-like protein OS=Actinidia deliciosa GN=tlp PE=1 SV=2//3.20364e-75	-	Thaumatin, conserved site||Thaumatin
OS07G0471300	165.339	297.559	0.556	1.7e-05	-	-	sp|Q69UP6|AGO18_ORYSJ Protein argonaute 18 OS=Oryza sativa subsp. japonica GN=AGO18 PE=2 SV=1//0	-	Stem cell self-renewal protein Piwi||Domain of unknown function DUF1785||Argonaute linker 2 domain||Argonaute/Dicer protein, PAZ domain||Ribonuclease H-like domain||Protein argonaute, Mid domain
OS04G0524500	255.054	458.889	0.556	0.00022759	-	-	sp|Q7XKF4|YSL13_ORYSJ Probable metal-nicotianamine transporter YSL13 OS=Oryza sativa subsp. japonica GN=YSL13 PE=2 SV=2//0	-	Oligopeptide transporter, OPT superfamily
OS01G0382400	681.128	1225.26	0.556	7.29e-09	-	-	sp|Q00008|PRMS_MAIZE Pathogenesis-related protein PRMS OS=Zea mays GN=PRMS PE=2 SV=1//9.50216e-89	-	Cysteine-rich secretory protein, allergen V5/Tpx-1-related||Allergen V5/Tpx-1-related, conserved site||CAP domain||Ves allergen
OS01G0364800	104.044	187.087	0.556	1.82e-05	-	-	sp|Q9LMN7|WAK5_ARATH Wall-associated receptor kinase 5 OS=Arabidopsis thaliana GN=WAK5 PE=2 SV=1//5.59825e-35	-	Protein kinase-like domain||Protein kinase domain||Serine/threonine-protein kinase, active site||Protein kinase, ATP binding site
OS11G0502700	112.214	201.687	0.556	0.0024602	-	-	-//-	--	--
OS09G0538600	54.679	98.221	0.557	4.5e-06	-	-	sp|Q6ZJJ1|APX4_ORYSJ Probable L-ascorbate peroxidase 4 OS=Oryza sativa subsp. japonica GN=APX4 PE=2 SV=1//1.21241e-59	-	Plant ascorbate peroxidase||Haem peroxidase||Haem peroxidase, plant/fungal/bacterial
OS01G0669100	22.896	41.099	0.557	0.0012968	-	-	sp|P17801|KPRO_MAIZE Putative receptor protein kinase ZmPK1 OS=Zea mays GN=PK1 PE=2 SV=2//0	-	S-receptor-like serine/threonine-protein kinase||Concanavalin A-like lectin/glucanase, subgroup||Protein kinase-like domain||Bulb-type lectin domain||Protein kinase domain||Apple-like||Serine/threonine-protein kinase, active site||Protein kinase, ATP binding site||S-locus glycoprotein
OS06G0697600	192.42	345.157	0.557	0.00010875	-	-	sp|Q9P6Q3|BCS1_SCHPO Probable mitochondrial chaperone bcs1 OS=Schizosaccharomyces pombe (strain 972 / ATCC 24843) GN=SPAC644.07 PE=2 SV=1//1.07334e-27	-	AAA+ ATPase domain||ATPase, AAA-type, conserved site||ATPase, AAA-type, core||AAA-type ATPase, N-terminal domain||P-loop containing nucleoside triphosphate hydrolase
OS10G0509600	15.38	27.586	0.558	3.77e-06	-	-	-//-	--	--
OS03G0564200	28.718	51.467	0.558	0.0003984	-	-	-//-	-	Protein of unknown function DUF952
OS02G0254600	844.306	1512.85	0.558	6.43e-09	-	-	-//-	--	--
OS10G0543500	87.713	157.024	0.559	6.57e-05	-	-	sp|Q9SD07|SSL4_ARATH Protein STRICTOSIDINE SYNTHASE-LIKE 4 OS=Arabidopsis thaliana GN=SSL4 PE=1 SV=1//3.36305e-83	-	Six-bladed beta-propeller, TolB-like||Strictosidine synthase, conserved region||Strictosidine synthase
OS10G0139700	47.597	85.067	0.56	1.32e-05	-	-	sp|Q42602|C89A2_ARATH Cytochrome P450 89A2 OS=Arabidopsis thaliana GN=CYP89A2 PE=2 SV=2//3.38223e-132	-	Cytochrome P450, conserved site||Cytochrome P450, E-class, group I||Cytochrome P450
OS03G0813700	52.871	94.472	0.56	4.09e-06	-	-	sp|Q9FGR9|CEP1_ARATH KDEL-tailed cysteine endopeptidase CEP1 OS=Arabidopsis thaliana GN=CEP1 PE=2 SV=1//5.98895e-08	-	Proteinase inhibitor I29, cathepsin propeptide||Peptidase C1A, papain
OS05G0380300	207.096	369.31	0.561	7.14e-08	-	-	sp|Q7XA39|RGA4_SOLBU Putative disease resistance protein RGA4 OS=Solanum bulbocastanum GN=RGA4 PE=2 SV=1//4.74142e-07	-	Leucine-rich repeat domain, L domain-like||P-loop containing nucleoside triphosphate hydrolase||Leucine-rich repeat, typical subtype||NB-ARC
OS10G0124400	33.565	59.798	0.561	0.00018793	-	-	sp|Q9SX38|DRL4_ARATH Putative disease resistance protein At1g50180 OS=Arabidopsis thaliana GN=At1g50180 PE=3 SV=2//9.0486e-19	-	P-loop containing nucleoside triphosphate hydrolase||NB-ARC
OS03G0626500	40.173	71.522	0.562	5.91e-05	-	-	sp|Q5EAF2|IP5PB_ARATH Type IV inositol polyphosphate 5-phosphatase 11 OS=Arabidopsis thaliana GN=IP5P11 PE=1 SV=1//3.26574e-117	-	Inositol polyphosphate-related phosphatase||Endonuclease/exonuclease/phosphatase
OS04G0587500	102.286	182.042	0.562	0.0026086	-	-	sp|O49726|PUP9_ARATH Probable purine permease 9 OS=Arabidopsis thaliana GN=PUP9 PE=2 SV=2//1.50872e-81	-	Purine permease, plant
OS08G0111200	142.467	253.451	0.562	4.78e-07	-	-	sp|Q5M868|GBA2_RAT Non-lysosomal glucosylceramidase OS=Rattus norvegicus GN=Gba2 PE=2 SV=2//2.12215e-139	-	Six-hairpin glycosidase-like||Beta-glucosidase, GBA2 type||Six-hairpin glycosidase||Glucosylceramidase||Beta-glucosidase, GBA2 type, N-terminal
OS02G0779400	8.971	15.947	0.563	2.42e-05	-	-	-//-	--	--
OS04G0655300	489.806	869.192	0.564	7.22e-07	-	-	sp|Q8RWZ5|SD25_ARATH G-type lectin S-receptor-like serine/threonine-protein kinase SD2-5 OS=Arabidopsis thaliana GN=SD25 PE=1 SV=1//5.7974e-71	-	Protein kinase, ATP binding site||Protein kinase domain||Protein kinase-like domain||Serine-threonine/tyrosine-protein kinase catalytic domain||Serine/threonine-protein kinase, active site
OS05G0514600	24.807	43.992	0.564	0.0011222	-	-	sp|Q9XG83|G2OX_PHACN Gibberellin 2-beta-dioxygenase OS=Phaseolus coccineus GN=GA2OX1 PE=2 SV=1//9.87945e-24	-	Non-haem dioxygenase N-terminal domain||Isopenicillin N synthase-like||Oxoglutarate/iron-dependent dioxygenase
OS06G0268050	14.74	26.122	0.564	1.22e-09	-	-	-//-	--	--
OS01G0931000	54.391	96.328	0.565	0.00018409	-	-	sp|P50164|TRN2_HYONI Tropinone reductase 2 OS=Hyoscyamus niger GN=TR2 PE=2 SV=1//1.56661e-32	-	NAD(P)-binding domain||Short-chain dehydrogenase/reductase, conserved site||Glucose/ribitol dehydrogenase
OS02G0571800	146.027	258.111	0.566	6.52e-06	KSL6	Ent-isokaur-15-ene synthase [Source:Uniprot/SWISSPROT;Acc:A4KAG8]	sp|A4KAG8|KSL6_ORYSJ Ent-isokaur-15-ene synthase OS=Oryza sativa subsp. japonica GN=KSL6 PE=1 SV=2//0	KSL6	Terpenoid synthase||Terpenoid cyclases/protein prenyltransferase alpha-alpha toroid||Terpene synthase, N-terminal domain||Terpene synthase, metal-binding domain
OS01G0871600	316.293	558.567	0.566	5.08e-05	-	-	sp|Q0WP01|PTR9_ARATH Protein NRT1/ PTR FAMILY 5.10 OS=Arabidopsis thaliana GN=NPF5.10 PE=2 SV=1//1.28026e-167	-	Major facilitator superfamily domain||Proton-dependent oligopeptide transporter family
OS06G0675600	145.825	257.347	0.567	6.49e-10	-	-	sp|Q84TE6|NAC22_ARATH NAC domain-containing protein 21/22 OS=Arabidopsis thaliana GN=NAC021 PE=1 SV=2//8.15411e-83	-	NAC domain
OS02G0649800	123.229	217.185	0.567	0.00010327	-	-	sp|Q42342|CYB5E_ARATH Cytochrome b5 isoform E OS=Arabidopsis thaliana GN=CYTB5-E PE=1 SV=2//3.76432e-44	-	Cytochrome b5, heme-binding site||Cytochrome b5-like heme/steroid binding domain
OS01G0924966	37.372	65.843	0.568	0.00090397	-	-	sp|Q9SGU2|SAU71_ARATH Auxin-responsive protein SAUR71 OS=Arabidopsis thaliana GN=SAUR71 PE=2 SV=1//2.35509e-11	-	Auxin-induced protein, ARG7
OS04G0691900	45.457	80.001	0.568	2.92e-05	-	-	sp|Q0WUR5|FAB1A_ARATH 1-phosphatidylinositol-3-phosphate 5-kinase FAB1A OS=Arabidopsis thaliana GN=FAB1A PE=2 SV=1//3.34774e-102	-	Chaperonin Cpn60/TCP-1||Phosphatidylinositol-4-phosphate 5-kinase, core||GroEL-like apical domain||Phosphatidylinositol-4-phosphate 5-kinase, N-terminal domain||Phosphatidylinositol-4-phosphate 5-kinase, C-terminal
OS04G0493600	1656.46	2914.1	0.568	5.17e-10	-	-	sp|O04138|CHI4_ORYSJ Chitinase 4 OS=Oryza sativa subsp. japonica GN=Cht4 PE=2 SV=2//1.34325e-18	-	Chitin-binding, type 1||Chitin-binding, type 1, conserved site
OS02G0582900	35.901	63.128	0.569	1.42e-11	-	-	-//-	--	--
OS06G0185400	23.982	42.169	0.569	0.0016253	-	-	sp|Q6Z4G3|RGP3_ORYSJ UDP-arabinopyranose mutase 3 OS=Oryza sativa subsp. japonica GN=UAM3 PE=1 SV=1//3.10641e-07	--	--
OS01G0194600	219.778	386.112	0.569	1.83e-11	GRXS2	Monothiol glutaredoxin-S2 [Source:Uniprot/SWISSPROT;Acc:Q5SMY5]	sp|Q5SMY5|GRXS2_ORYSJ Monothiol glutaredoxin-S2 OS=Oryza sativa subsp. japonica GN=GRXS2 PE=2 SV=1//8.26901e-57	GRXS2	Thioredoxin-like fold||Glutaredoxin-like, plant II||Glutaredoxin
OS02G0816200	3670.04	6447.62	0.569	0.00034936	-	-	sp|Q8LB81|GDL79_ARATH GDSL esterase/lipase At5g33370 OS=Arabidopsis thaliana GN=At5g33370 PE=2 SV=1//5.06611e-165	-	SGNH hydrolase-type esterase domain||Lipase, GDSL
OS04G0628100	4007.59	7030.98	0.57	1.35e-05	UBQ3	Polyubiquitin 3 [Source:Uniprot/SWISSPROT;Acc:Q58G87]	sp|Q58G87|UBQ3_ORYSJ Polyubiquitin 3 OS=Oryza sativa subsp. japonica GN=UBQ3 PE=2 SV=2//0	UBQ3	Ubiquitin domain||Ubiquitin conserved site||Ubiquitin-related domain||Ubiquitin
OS08G0515700	578.47	1013.89	0.571	6.36e-07	-	-	-//-	-	Domain of unknown function DUF547||Ternary complex factor MIP1, leucine-zipper
OS11G0704500	33.12	57.946	0.572	0.00032256	MT1A	Metallothionein-like protein 1A [Source:Uniprot/SWISSPROT;Acc:P0C5B3]	sp|P0C5B3|MT1A_ORYSJ Metallothionein-like protein 1A OS=Oryza sativa subsp. japonica GN=MT1A PE=2 SV=1//1.58573e-19	MT1A	Metallothionein, family 15, plant
OS10G0513900	155.858	272.629	0.572	1.99e-05	-	-	sp|Q42602|C89A2_ARATH Cytochrome P450 89A2 OS=Arabidopsis thaliana GN=CYP89A2 PE=2 SV=2//8.16936e-150	-	Cytochrome P450||Cytochrome P450, E-class, group I||Cytochrome P450, conserved site
OS10G0465700	610.76	1068.22	0.572	0.00020844	-	-	sp|Q9LIR6|BAM1_ARATH Beta-amylase 1, chloroplastic OS=Arabidopsis thaliana GN=BAM1 PE=1 SV=1//0	-	Glycoside hydrolase, family 14||Glycoside hydrolase, family 14, conserved site||Glycoside hydrolase, catalytic domain||Glycoside hydrolase, family 14B, plant||Glycoside hydrolase, superfamily
OS04G0381700	450.31	786.224	0.573	1.33e-07	-	-	sp|Q0V7X4|FIT_ARATH Transcription factor FER-LIKE IRON DEFICIENCY-INDUCED TRANSCRIPTION FACTOR OS=Arabidopsis thaliana GN=FIT PE=1 SV=1//3.14382e-18	-	Myc-type, basic helix-loop-helix (bHLH) domain
OS08G0113000	17.078	29.767	0.574	3.44e-05	-	-	sp|Q9SZB9|PER47_ARATH Peroxidase 47 OS=Arabidopsis thaliana GN=PER47 PE=2 SV=2//4.98057e-102	-	Plant peroxidase||Haem peroxidase, plant/fungal/bacterial||Peroxidase, active site||Peroxidases heam-ligand binding site||Haem peroxidase
OS10G0100700	99.986	174.088	0.574	3.67e-08	PDX12	Probable pyridoxal 5'-phosphate synthase subunit PDX1.2 [Source:Uniprot/SWISSPROT;Acc:Q8W3D0]	sp|Q8W3D0|PDX12_ORYSJ Probable pyridoxal 5&apos;-phosphate synthase subunit PDX1.2 OS=Oryza sativa subsp. japonica GN=PDX12 PE=2 SV=1//0	PDX12	Vitamin B6 biosynthesis protein||PdxS/SNZ N-terminal domain||Ribulose-phosphate binding barrel||Aldolase-type TIM barrel
OS12G0503000	523.99	910.296	0.576	1.51e-06	-	-	sp|Q9ZQ89|UPS2_ARATH Ureide permease 2 OS=Arabidopsis thaliana GN=UPS2 PE=1 SV=2//9.9742e-158	-	Ureide permease||Ureide permease, plant
OS06G0291800	55.19	95.862	0.576	0.00028342	-	-	-//-	-	PGG domain
OS11G0173366	22.338	38.796	0.576	0.0030214	-	-	sp|C0LGT6|EFR_ARATH LRR receptor-like serine/threonine-protein kinase EFR OS=Arabidopsis thaliana GN=EFR PE=1 SV=1//1.306e-165	--	--
OS08G0538600	206.845	358.538	0.577	3.9e-05	-	-	-//-	-	Stress up-regulated Nod 19
OS03G0772600	132.274	229.2	0.577	0.00068487	-	-	sp|O80939|LRK41_ARATH L-type lectin-domain containing receptor kinase IV.1 OS=Arabidopsis thaliana GN=LECRK41 PE=2 SV=1//0	-	Concanavalin A-like lectin/glucanase, subgroup||Tyrosine-protein kinase, catalytic domain||Legume lectin domain||Serine-threonine/tyrosine-protein kinase catalytic domain||Protein kinase-like domain||Protein kinase domain||Protein kinase, ATP binding site
OS08G0356500	364.499	631.086	0.578	9.33e-09	-	-	sp|Q9SD53|Y3720_ARATH UPF0481 protein At3g47200 OS=Arabidopsis thaliana GN=At3g47200 PE=2 SV=1//4.48409e-13	-	Protein of unknown function DUF247, plant
OS02G0692700	659.931	1142.52	0.578	1.33e-07	-	-	-//-	-	Protein of unknown function DUF597
OS03G0307300	2893.01	5006.44	0.578	4.26e-05	NAS1	Nicotianamine synthase 1 [Source:Uniprot/SWISSPROT;Acc:Q0DSH9]	sp|Q0DSH9|NAS1_ORYSJ Nicotianamine synthase 1 OS=Oryza sativa subsp. japonica GN=NAS1 PE=2 SV=1//0	NAS1	S-adenosyl-L-methionine-dependent methyltransferase-like||Nicotianamine synthase
OS09G0272900	363.952	629.777	0.578	3.99e-11	-	-	sp|O64973|RPS5_ARATH Disease resistance protein RPS5 OS=Arabidopsis thaliana GN=RPS5 PE=1 SV=2//2.43415e-88	-	P-loop containing nucleoside triphosphate hydrolase||Leucine-rich repeat, typical subtype||Leucine-rich repeat||NB-ARC||Leucine-rich repeat domain, L domain-like
OS12G0194100	47.155	81.554	0.578	0.003166	-	-	-//-	--	--
OS06G0159600	218.747	378.277	0.578	7.1e-12	-	-	sp|Q43468|HSOP1_SOYBN Hsp70-Hsp90 organizing protein 1 OS=Glycine max GN=HOP1 PE=1 SV=2//2.51607e-33	-	Zinc finger, RING/FYVE/PHD-type||Tetratricopeptide repeat-containing domain||Tetratricopeptide-like helical||Tetratricopeptide repeat||U box domain
OS11G0227200	34.723	60.032	0.578	0.002455	-	-	sp|Q39214|RPM1_ARATH Disease resistance protein RPM1 OS=Arabidopsis thaliana GN=RPM1 PE=1 SV=1//6.343e-101	-	Leucine-rich repeat domain, L domain-like||NB-ARC||P-loop containing nucleoside triphosphate hydrolase
OS03G0150600	1119.44	1933.62	0.579	4.56e-14	PHT1-1	Inorganic phosphate transporter 1-1 [Source:Uniprot/SWISSPROT;Acc:Q8H6H4]	sp|Q8H6H4|PHT11_ORYSJ Inorganic phosphate transporter 1-1 OS=Oryza sativa subsp. japonica GN=PHT1-1 PE=2 SV=1//0	PHT1-1	Major facilitator superfamily domain||General substrate transporter||Phosphate permease
OS02G0258800	98.468	169.948	0.579	0.00012775	-	-	-//-	--	--
OS02G0230875	131.752	227.107	0.58	2.88e-09	-	-	sp|Q9LYD3|DREB3_ARATH Dehydration-responsive element-binding protein 3 OS=Arabidopsis thaliana GN=DREB3 PE=2 SV=1//7.61075e-18	--	--
OS07G0553700	288.397	496.411	0.581	5.36e-13	-	-	sp|O49636|MPC4_ARATH Mitochondrial pyruvate carrier 4 OS=Arabidopsis thaliana GN=MPC4 PE=3 SV=1//2.26779e-07	-	Mitochondrial pyruvate carrier
OS02G0537000	79.44	136.566	0.582	7.81e-07	-	-	-//-	-	Pectinesterase inhibitor domain
OS03G0738900	1330.59	2287.03	0.582	1.58e-07	-	-	sp|Q94A73|Y5656_ARATH BTB/POZ domain-containing protein At5g66560 OS=Arabidopsis thaliana GN=At5g66560 PE=2 SV=2//3.67853e-156	-	NPH3 domain||BTB/POZ fold
OS12G0114800	14504.7	24925	0.582	0.00027966	LTP110-B	Non-specific lipid-transfer protein 3 [Source:Uniprot/SWISSPROT;Acc:Q2QYL3]	sp|Q2QYL3|NLTP3_ORYSJ Non-specific lipid-transfer protein 3 OS=Oryza sativa subsp. japonica GN=LTP110-A PE=2 SV=1//5.56322e-50	LTP110-B	Bifunctional inhibitor/plant lipid transfer protein/seed storage helical domain||Plant lipid transfer protein/Par allergen
OS04G0544000	92.112	158.286	0.582	1.68e-07	-	-	-//-	--	--
OS05G0491700	80.583	138.188	0.583	5.15e-33	-	-	-//-	-	VQ
OS12G0467300	602.341	1032.64	0.583	1.35e-10	-	-	sp|Q9M667|RPP13_ARATH Disease resistance protein RPP13 OS=Arabidopsis thaliana GN=RPP13 PE=2 SV=2//3.19389e-60	-	NB-ARC||P-loop containing nucleoside triphosphate hydrolase||Leucine-rich repeat domain, L domain-like
OS05G0418800	177.367	303.655	0.584	2.79e-08	-	-	sp|Q9ZVH0|FEZ_ARATH Protein FEZ OS=Arabidopsis thaliana GN=FEZ PE=2 SV=1//2.18994e-53	-	NAC domain
OS02G0821400	127.049	217.123	0.585	2.43e-07	-	-	sp|Q8VZJ9|CRCK2_ARATH Calmodulin-binding receptor-like cytoplasmic kinase 2 OS=Arabidopsis thaliana GN=CRCK2 PE=2 SV=1//6.00971e-122	-	Protein kinase, ATP binding site||Protein kinase domain||Protein kinase-like domain||Concanavalin A-like lectin/glucanase, subgroup||Serine/threonine-protein kinase, active site
OS11G0488900	49.11	83.907	0.585	0.0028724	-	-	sp|Q9FYF9|FB76_ARATH F-box protein At1g67340 OS=Arabidopsis thaliana GN=At1g67340 PE=1 SV=1//2.7079e-34	-	Tetratricopeptide-like helical||F-box domain||Zinc finger, MYND-type
OS07G0658600	4563.7	7791.15	0.586	0.00039314	-	-	sp|Q9LHE3|ASPG2_ARATH Protein ASPARTIC PROTEASE IN GUARD CELL 2 OS=Arabidopsis thaliana GN=ASPG2 PE=2 SV=1//6.71227e-40	-	Aspartic peptidase domain||Peptidase family A1 domain||Xylanase inhibitor, N-terminal||Xylanase inhibitor, C-terminal||Aspartic peptidase
OS02G0229800	202.74	345.8	0.586	3.77e-06	-	-	-//-	-	Protein of unknown function DUF761, plant
OS09G0526700	184.403	314.361	0.587	2.02e-10	UGE-3	UDP-glucose 4-epimerase 3 [Source:Uniprot/SWISSPROT;Acc:Q652A8]	sp|Q652A8|UGE3_ORYSJ UDP-glucose 4-epimerase 3 OS=Oryza sativa subsp. japonica GN=UGE-3 PE=2 SV=1//0	UGE-3	-||UDP-glucose 4-epimerase GalE||NAD(P)-binding domain
OS07G0147500	1270.42	2165.5	0.587	8.49e-07	-	-	sp|Q40070|PSBR_HORVU Photosystem II 10 kDa polypeptide, chloroplastic OS=Hordeum vulgare GN=PSBR PE=3 SV=1//5.32526e-62	-	Photosystem II PsbR
OS01G0665900	32.363	55.132	0.587	0.00071622	-	-	-//-	--	--
OS05G0571200	24.315	41.419	0.587	0.0028864	-	-	sp|Q8H0Y8|WRK41_ARATH Probable WRKY transcription factor 41 OS=Arabidopsis thaliana GN=WRKY41 PE=2 SV=2//7.29038e-31	-	DNA-binding WRKY
OS04G0489600	184.457	314.146	0.587	2.39e-07	-	-	-//-	-	Myc-type, basic helix-loop-helix (bHLH) domain
OS10G0195250	2187.48	3722.89	0.588	9.43e-05	-	-	-//-	--	--
OS03G0257600	286.982	488.333	0.588	0.0002427	-	-	sp|Q54I39|IST1L_DICDI IST1-like protein OS=Dictyostelium discoideum GN=DDB_G0289029 PE=3 SV=1//1.0653e-06	-	Domain of unknown function DUF292, eukaryotic
OS11G0681400	51.245	87.088	0.588	4.01e-05	-	-	sp|O65479|CRK20_ARATH Putative cysteine-rich receptor-like protein kinase 20 OS=Arabidopsis thaliana GN=CRK20 PE=2 SV=2//1.18639e-06	-	Serine/threonine-protein kinase, active site||Concanavalin A-like lectin/glucanase, subgroup||Protein kinase-like domain||Protein kinase domain||Serine-threonine/tyrosine-protein kinase catalytic domain||S-locus receptor kinase, C-terminal||Gnk2-homologous domain
Novel00336	53.964	91.631	0.589	3.57e-05	--	hypothetical protein LOC_Os12g35260 [Oryza sativa Japonica Group]	-//-	--	--
OS11G0531700	32.04	54.389	0.589	0.00067945	-	-	sp|Q52K88|NUD13_ARATH Nudix hydrolase 13, mitochondrial OS=Arabidopsis thaliana GN=NUDT13 PE=1 SV=1//5.12636e-57	-	NUDIX hydrolase domain-like||NUDIX hydrolase domain||NUDIX hydrolase, conserved site
OS05G0421600	39.649	67.226	0.59	0.00020031	-	-	sp|Q7F2L3|NAC48_ORYSJ NAC domain-containing protein 48 OS=Oryza sativa subsp. japonica GN=NAC48 PE=2 SV=1//5.11603e-33	-	NAC domain
OS12G0131400	39.515	66.958	0.59	0.0013763	-	-	sp|Q9ZVQ6|P2B10_ARATH F-box protein PP2-B10 OS=Arabidopsis thaliana GN=PP2B10 PE=1 SV=1//9.07799e-70	-	F-box domain||Phloem protein 2-like
Novel00317	27.396	46.329	0.591	7.17e-14	--	Cullin-1, putative [Oryza sativa Japonica Group]>gi|125578923|gb|EAZ20069.1| hypothetical protein OsJ_35668 [Oryza sativa Japonica Group]	sp|Q94AH6|CUL1_ARATH Cullin-1 OS=Arabidopsis thaliana GN=CUL1 PE=1 SV=1//4.71786e-72	--	--
OS06G0296100	66.54	112.504	0.591	6.6e-06	-	-	-//-	-	PGG domain
OS06G0696566	71.31	120.5	0.592	0.00034806	-	-	sp|Q38910|XTH23_ARATH Probable xyloglucan endotransglucosylase/hydrolase protein 23 OS=Arabidopsis thaliana GN=XTH23 PE=2 SV=1//1.10729e-09	-	Concanavalin A-like lectin/glucanase, subgroup||Xyloglucan endo-transglycosylase, C-terminal
OS07G0530400	85.069	143.709	0.592	3.06e-06	-	-	-//-	--	--
OS08G0458200	109.289	184.379	0.593	8.7e-08	-	-	-//-	--	--
OS05G0399300	63.44	106.991	0.593	0.00076574	-	-	sp|Q7DNA1|CHI2_ORYSJ Chitinase 2 OS=Oryza sativa subsp. japonica GN=Cht2 PE=1 SV=1//1.02547e-140	-	Glycoside hydrolase, family 19, catalytic||Lysozyme-like domain||Glycoside hydrolase, family 19
OS03G0575200	85.406	143.887	0.594	8.34e-07	HAK16	Probable potassium transporter 16 [Source:Uniprot/SWISSPROT;Acc:Q84MS3]	sp|Q84MS3|HAK16_ORYSJ Probable potassium transporter 16 OS=Oryza sativa subsp. japonica GN=HAK16 PE=2 SV=1//0	HAK16	K+ potassium transporter
OS06G0494400	134.531	226.546	0.594	0.00068459	-	-	sp|Q9SIA4|MATE5_ARATH MATE efflux family protein 5 OS=Arabidopsis thaliana GN=DTXL1 PE=3 SV=1//1.19971e-102	-	Multi antimicrobial extrusion protein
OS05G0365700	54.091	91.056	0.594	0.00031742	-	-	sp|Q60DY1|BGL21_ORYSJ Beta-glucosidase 21 OS=Oryza sativa subsp. japonica GN=BGLU21 PE=2 SV=2//8.09703e-07	-	Glycosyl hydrolases family 1, N-terminal conserved site||Glycoside hydrolase, family 1||Glycoside hydrolase, superfamily||Glycoside hydrolase, catalytic domain
OS07G0471200	66.318	111.626	0.594	0.00046751	-	-	sp|Q69UP6|AGO18_ORYSJ Protein argonaute 18 OS=Oryza sativa subsp. japonica GN=AGO18 PE=2 SV=1//1.55906e-110	--	--
OS09G0541100	6.306	10.603	0.595	0.00039218	-	-	sp|P80728|MAVI_CUCPE Mavicyanin OS=Cucurbita pepo PE=1 SV=1//4.31001e-13	-	Cupredoxin||Plastocyanin-like
OS11G0133100	35.061	58.878	0.595	0.00091824	-	-	sp|P17801|KPRO_MAIZE Putative receptor protein kinase ZmPK1 OS=Zea mays GN=PK1 PE=2 SV=2//0	-	Serine/threonine-protein kinase, active site||Apple-like||Epidermal growth factor-like domain||S-locus glycoprotein||Protein kinase, ATP binding site||Concanavalin A-like lectin/glucanase, subgroup||Protein kinase-like domain||Protein kinase domain
OS04G0573900	424.757	713.261	0.596	1.51e-06	-	-	sp|Q50EK3|C04C1_PINTA Cytochrome P450 704C1 OS=Pinus taeda GN=CYP704C1 PE=2 SV=1//1.31558e-172	-	Cytochrome P450, E-class, group I||Cytochrome P450
OS10G0114300	257.309	431.68	0.596	2.67e-09	-	-	sp|Q7G764|NADO1_ORYSJ Probable NAD(P)H-dependent oxidoreductase 1 OS=Oryza sativa subsp. japonica GN=Os10g0113000 PE=1 SV=1//5.04837e-123	-	Aldo/keto reductase, conserved site||Aldo/keto reductase||NADP-dependent oxidoreductase domain||Aldo/keto reductase subgroup
OS04G0475200	40.445	67.81	0.596	0.00027879	-	-	sp|Q39202|RLK1_ARATH G-type lectin S-receptor-like serine/threonine-protein kinase RLK1 OS=Arabidopsis thaliana GN=RLK1 PE=2 SV=2//0	-	Protein kinase, ATP binding site||S-receptor-like serine/threonine-protein kinase||Concanavalin A-like lectin/glucanase, subgroup||Serine/threonine-protein kinase, active site||Protein kinase-like domain||Bulb-type lectin domain||Protein kinase domain
OS10G0395000	90.812	152.221	0.597	2.92e-05	-	-	sp|Q8GXZ3|Y5102_ARATH Serine/threonine-protein kinase At5g01020 OS=Arabidopsis thaliana GN=At5g01020 PE=1 SV=1//7.50483e-147	-	Concanavalin A-like lectin/glucanase, subgroup||Serine/threonine-protein kinase, active site||Protein kinase-like domain||Serine-threonine/tyrosine-protein kinase catalytic domain||Protein kinase domain
OS06G0147200	62.297	104.394	0.597	0.0006612	-	-	-//-	--	--
OS11G0449600	255.076	427.071	0.597	0.00052054	-	-	-//-	--	--
OS01G0564300	1101.84	1844.69	0.597	0.0018643	-	-	sp|Q9FJL3|FKB65_ARATH Peptidyl-prolyl cis-trans isomerase FKBP65 OS=Arabidopsis thaliana GN=FKBP65 PE=1 SV=1//4.12796e-12	-	Peptidyl-prolyl cis-trans isomerase, FKBP-type, domain||Peptidyl-prolyl cis-trans isomerase, FKBP-type
OS06G0218300	52.158	87.247	0.598	5.04e-05	-	-	sp|Q8LGA5|ATL31_ARATH E3 ubiquitin-protein ligase ATL31 OS=Arabidopsis thaliana GN=ATL31 PE=1 SV=2//8.72393e-27	-	Zinc finger, RING-type||Zinc finger, RING/FYVE/PHD-type
OS04G0167800	48.634	81.24	0.599	0.0021935	-	-	sp|Q7G765|NADO2_ORYSJ Probable NAD(P)H-dependent oxidoreductase 2 OS=Oryza sativa subsp. japonica GN=Os10g0113100 PE=2 SV=1//2.0687e-90	-	Aldo/keto reductase||Aldo/keto reductase, conserved site||Aldo/keto reductase subgroup||NADP-dependent oxidoreductase domain
OS02G0227100	109.137	182.273	0.599	4.2e-05	-	-	-//-	--	--
OS10G0469700	179.051	298.883	0.599	0.00020751	-	-	sp|P47735|RLK5_ARATH Receptor-like protein kinase 5 OS=Arabidopsis thaliana GN=RLK5 PE=1 SV=1//8.31778e-06	-	Leucine-rich repeat domain, L domain-like||Leucine-rich repeat||Leucine-rich repeat, typical subtype
OS09G0314200	128.222	213.963	0.599	0.00015668	-	-	sp|Q9LRR4|R13L1_ARATH Putative disease resistance RPP13-like protein 1 OS=Arabidopsis thaliana GN=RPPL1 PE=3 SV=1//2.47344e-134	-	NB-ARC||P-loop containing nucleoside triphosphate hydrolase||Leucine-rich repeat domain, L domain-like
OS10G0536450	83	138.469	0.599	0.0013665	-	-	sp|D4N501|DIOX2_PAPSO Probable 2-oxoglutarate/Fe(II)-dependent dioxygenase OS=Papaver somniferum GN=DIOX2 PE=2 SV=1//5.5084e-37	--	--
OS09G0279200	64.618	107.753	0.6	0.0018724	-	-	-//-	-	Protein of unknown function DUF761, plant
OS12G0140200	28.143	46.927	0.6	0.0025782	-	-	sp|Q8LPN7|RNG1L_ARATH E3 ubiquitin-protein ligase RING1-like OS=Arabidopsis thaliana GN=At3g19950 PE=1 SV=1//1.55681e-15	-	Zinc finger, RING-type||Zinc finger, RING/FYVE/PHD-type
OS05G0549900	79.219	131.946	0.6	0.00025083	-	-	sp|Q8LFD1|LPP3_ARATH Putative lipid phosphate phosphatase 3, chloroplastic OS=Arabidopsis thaliana GN=LPP3 PE=2 SV=1//3.20252e-98	-	Phosphatidic acid phosphatase type 2/haloperoxidase
OS11G0245100	54.743	91.115	0.601	5e-05	-	-	sp|P57108|GSTZ_EUPES Glutathione S-transferase zeta class OS=Euphorbia esula PE=2 SV=1//2.68589e-92	-	Glutathione S-transferase, C-terminal||Glutathione S-transferase, N-terminal||Maleylacetoacetate isomerase||Glutathione S-transferase, C-terminal-like||Thioredoxin-like fold
OS02G0582800	38.162	63.415	0.602	0.00051294	-	-	-//-	--	--
OS03G0307200	3882.21	6448.57	0.602	2.09e-05	NAS2	Nicotianamine synthase 2 [Source:Uniprot/SWISSPROT;Acc:Q10MI9]	sp|Q10MI9|NAS2_ORYSJ Nicotianamine synthase 2 OS=Oryza sativa subsp. japonica GN=NAS2 PE=2 SV=1//0	NAS2	S-adenosyl-L-methionine-dependent methyltransferase-like||Nicotianamine synthase
OS10G0536100	582.428	966.779	0.602	2.87e-14	MADS56	MADS-box transcription factor 56 [Source:Uniprot/SWISSPROT;Acc:P0C5B2]	sp|P0C5B2|MAD56_ORYSJ MADS-box transcription factor 56 OS=Oryza sativa subsp. japonica GN=MADS56 PE=2 SV=1//8.45137e-163	MADS56	Transcription factor, MADS-box||Transcription factor, K-box
OS06G0306300	36.329	60.277	0.603	0.00059877	-	-	sp|P37834|PER1_ORYSJ Peroxidase 1 OS=Oryza sativa subsp. japonica GN=PRX74 PE=2 SV=2//4.57921e-14	-	Haem peroxidase, plant/fungal/bacterial||Plant peroxidase||Haem peroxidase||Peroxidases heam-ligand binding site
OS08G0201700	77.97	129.276	0.603	0.0014974	-	-	sp|C0LGH3|Y5614_ARATH Probable LRR receptor-like serine/threonine-protein kinase At1g56140 OS=Arabidopsis thaliana GN=At1g56140 PE=2 SV=2//8.49874e-35	-	Protein kinase-like domain
OS11G0686500	77.927	129.169	0.603	0.0024135	-	-	sp|Q9C646|RX24L_ARATH Probable disease resistance protein RXW24L OS=Arabidopsis thaliana GN=RXW24L PE=2 SV=1//1.46601e-30	-	Leucine-rich repeat domain, L domain-like||P-loop containing nucleoside triphosphate hydrolase||NB-ARC
OS03G0299800	53.801	89.121	0.604	5.69e-05	-	-	-//-	-	Protein of unknown function DUF2985||Uncharacterised protein family Cys-rich
OS01G0252600	48.746	80.742	0.604	0.00012338	-	-	-//-	--	--
OS12G0282000	585.242	968.951	0.604	0.00014593	-	-	-//-	--	--
OS02G0178800	825.296	1365.47	0.604	1.18e-06	-	-	sp|Q8H1Z0|CER3_ARATH Protein ECERIFERUM 3 OS=Arabidopsis thaliana GN=CER3 PE=1 SV=1//0	-	Fatty acid hydroxylase||NAD(P)-binding domain||Uncharacterised domain Wax2, C-terminal
OS12G0105600	180.234	297.793	0.605	1.97e-09	-	-	sp|Q700D9|MYBF_ARATH Putative Myb family transcription factor At1g14600 OS=Arabidopsis thaliana GN=At1g14600 PE=2 SV=2//2.09936e-25	-	SANT/Myb domain||Myb domain, plants||Myb domain||Homeodomain-like
OS10G0416500	693.47	1145.56	0.605	3.05e-19	-	-	sp|Q7M443|CHIT2_TULBA Chitinase 2 OS=Tulipa bakeri PE=1 SV=1//3.13571e-88	-	Glycoside hydrolase, superfamily||Glycoside hydrolase, catalytic domain||Glycoside hydrolase, family 18, catalytic domain||Glycoside hydrolase, chitinase active site||2S globulin
OS03G0207400	98.2	162.15	0.606	5.87e-05	-	Probable protein phosphatase 2C 29 [Source:Uniprot/SWISSPROT;Acc:Q8H063]	sp|Q8H063|P2C29_ORYSJ Probable protein phosphatase 2C 29 OS=Oryza sativa subsp. japonica GN=Os03g0207400 PE=2 SV=1//0	-	Protein phosphatase 2C (PP2C)-like domain||Protein phosphatase 2C||Protein phosphatase 2C, manganese/magnesium aspartate binding site
OS10G0419600	103.942	171.61	0.606	3.7e-07	-	-	sp|Q9M7I7|CLH2_ARATH Chlorophyllase-2, chloroplastic OS=Arabidopsis thaliana GN=CLH2 PE=1 SV=1//2.45897e-73	-	Chlorophyllase, chloroplast||Alpha/Beta hydrolase fold
OS05G0586300	52.4	86.512	0.606	0.00042038	-	-	sp|Q56YJ8|FAMA_ARATH Transcription factor FAMA OS=Arabidopsis thaliana GN=FAMA PE=1 SV=1//5.46521e-39	-	ACT domain||Myc-type, basic helix-loop-helix (bHLH) domain
OS10G0329900	18.163	29.952	0.606	4.81e-05	-	-	sp|O65468|CRK8_ARATH Cysteine-rich receptor-like protein kinase 8 OS=Arabidopsis thaliana GN=CRK8 PE=3 SV=2//4.85574e-24	-	Gnk2-homologous domain
OS01G0289600	130.601	215.273	0.607	0.0017613	-	-	sp|Q9ZSI7|WRK47_ARATH Probable WRKY transcription factor 47 OS=Arabidopsis thaliana GN=WRKY47 PE=2 SV=2//3.18959e-43	-	DNA-binding WRKY
OS05G0554000	613.582	1009.75	0.608	0.00024155	-	-	sp|Q8RWF5|MATE9_ARATH MATE efflux family protein 9 OS=Arabidopsis thaliana GN=DTXL5 PE=2 SV=1//5.01343e-14	-	Multi antimicrobial extrusion protein
OS01G0647000	266.069	437.849	0.608	7.85e-11	-	-	-//-	-	F-box domain
OS10G0113900	283.101	465.371	0.608	3.7e-09	-	-	sp|Q9SQ64|COR2_PAPSO Non-functional NADPH-dependent codeinone reductase 2 OS=Papaver somniferum GN=COR2 PE=1 SV=1//3.5829e-27	-	Aldo/keto reductase, conserved site||Aldo/keto reductase||NADP-dependent oxidoreductase domain||Aldo/keto reductase subgroup
OS06G0694900	40.632	66.697	0.609	0.0019255	-	-	-//-	--	--
OS07G0461950	28.136	46.169	0.609	0.0026464	-	-	sp|Q9M8M7|ARGD_ARATH Acetylornithine aminotransferase, chloroplastic/mitochondrial OS=Arabidopsis thaliana GN=WIN1 PE=1 SV=1//1.3157e-48	--	--
OS01G0910900	2776.85	4553.98	0.61	9.46e-17	-	-	-//-	--	--
OS02G0220400	573.184	939.526	0.61	9.16e-08	-	-	sp|Q5HZ36|GAT21_ARATH GATA transcription factor 21 OS=Arabidopsis thaliana GN=GATA21 PE=1 SV=2//7.79943e-14	-	Zinc finger, NHR/GATA-type||Zinc finger, GATA-type
OS05G0161500	345.116	565.568	0.61	1.38e-11	CRSH2	Probable GTP diphosphokinase CRSH2, chloroplastic [Source:Uniprot/SWISSPROT;Acc:Q6ATB2]	sp|Q6ATB2|CRSH2_ORYSJ Probable GTP diphosphokinase CRSH2, chloroplastic OS=Oryza sativa subsp. japonica GN=CRSH2 PE=2 SV=1//0	CRSH2	HD/PDEase domain||EF-hand domain pair||EF-Hand 1, calcium-binding site||RelA/SpoT||EF-hand domain
OS04G0491200	43.113	70.643	0.61	0.00030792	-	-	sp|Q56XQ6|PTR15_ARATH Protein NRT1/ PTR FAMILY 4.4 OS=Arabidopsis thaliana GN=NPF4.4 PE=2 SV=1//3.44808e-62	-	Major facilitator superfamily domain||Proton-dependent oligopeptide transporter family
OS04G0286300	36.611	59.928	0.611	0.00097809	-	-	sp|Q9LMN7|WAK5_ARATH Wall-associated receptor kinase 5 OS=Arabidopsis thaliana GN=WAK5 PE=2 SV=1//4.31265e-115	-	Wall-associated receptor kinase galacturonan-binding domain
OS04G0555300	585.524	958.385	0.611	8.49e-10	-	-	sp|Q9C5L3|GLPT1_ARATH Putative glycerol-3-phosphate transporter 1 OS=Arabidopsis thaliana GN=At3g47420 PE=2 SV=1//0	-	Major facilitator superfamily domain||Major facilitator superfamily||Sugar phosphate transporter
OS10G0558700	196.391	321.366	0.611	0.00089743	-	-	sp|A2A1A0|NCS1_COPJA S-norcoclaurine synthase 1 OS=Coptis japonica GN=NCS1 PE=1 SV=1//1.57574e-83	-	Non-haem dioxygenase N-terminal domain||Isopenicillin N synthase-like||Oxoglutarate/iron-dependent dioxygenase
OS01G0956700	42.088	68.856	0.611	0.00042412	-	-	-//-	--	--
OS04G0511200	36.482	59.639	0.612	0.00089606	PXG	Peroxygenase [Source:Uniprot/SWISSPROT;Acc:Q7FAX1]	sp|Q7FAX1|PXG_ORYSJ Peroxygenase OS=Oryza sativa subsp. japonica GN=PXG PE=2 SV=1//1.06915e-168	PXG	Caleosin-related
Novel00554	49.009	80.022	0.612	0.00019724	--	hypothetical protein LOC_Os03g60500 [Oryza sativa Japonica Group]	sp|Q3EBM5|ASPR1_ARATH Probable aspartic protease At2g35615 OS=Arabidopsis thaliana GN=At2g35615 PE=3 SV=1//2.37626e-08	-	Aspartic peptidase domain||Peptidase family A1 domain||Aspartic peptidase||Xylanase inhibitor, C-terminal
OS02G0717600	136.996	223.671	0.612	8.44e-07	-	-	-//-	--	--
OS08G0118100	114.11	185.944	0.614	0.0030181	-	-	sp|Q9LNA5|ACR8_ARATH ACT domain-containing protein ACR8 OS=Arabidopsis thaliana GN=ACR8 PE=2 SV=1//2.00306e-151	-	ACT domain
OS01G0823500	165.961	270.155	0.614	4.22e-08	-	-	sp|F4HNU8|OFP4_ARATH Transcription repressor OFP4 OS=Arabidopsis thaliana GN=OFP4 PE=1 SV=1//6.04619e-25	-	Ovate protein family, C-terminal||DNA-binding domain, ovate family-like
OS01G0651932	1768.16	2875.37	0.615	1.02e-05	-	-	sp|Q9LI74|CHUP1_ARATH Protein CHUP1, chloroplastic OS=Arabidopsis thaliana GN=CHUP1 PE=1 SV=1//4.8455e-59	--	--
OS04G0117900	497.19	806.936	0.616	7.42e-05	-	-	sp|Q9FR37|AMI1_ARATH Amidase 1 OS=Arabidopsis thaliana GN=AMI1 PE=1 SV=1//9.93548e-130	-	Amidase signature domain||Amidase, conserved site||Amidase
OS06G0495800	132.662	215.093	0.617	3.87e-05	-	-	sp|O22227|MIZ1_ARATH Protein MIZU-KUSSEI 1 OS=Arabidopsis thaliana GN=MIZ1 PE=1 SV=1//1.12858e-34	-	Protein of unknown function DUF617, plant
OS07G0117900	30.943	50.166	0.617	0.0027147	-	-	sp|Q7XBQ9|RGA2_SOLBU Disease resistance protein RGA2 OS=Solanum bulbocastanum GN=RGA2 PE=1 SV=1//3.639e-18	-	NB-ARC||P-loop containing nucleoside triphosphate hydrolase
OS10G0178500	44.671	72.412	0.617	1.31e-09	-	-	sp|Q9ZQ99|U73C1_ARATH UDP-glycosyltransferase 73C1 OS=Arabidopsis thaliana GN=UGT73C1 PE=2 SV=1//6.90981e-118	-	UDP-glucuronosyl/UDP-glucosyltransferase
OS01G0651350	60.107	97.41	0.617	7.68e-05	-	-	sp|Q9FXJ1|GDL6_ARATH GDSL esterase/lipase At1g28570 OS=Arabidopsis thaliana GN=At1g28570 PE=2 SV=1//2.45656e-46	--	--
OS02G0723200	329.937	534.373	0.617	9.09e-09	GT7	Probable glycosyltransferase 7 [Source:Uniprot/SWISSPROT;Acc:Q6Z5M3]	sp|Q564G7|GMGT1_CYATE Galactomannan galactosyltransferase 1 OS=Cyamopsis tetragonoloba GN=GMGT1 PE=1 SV=1//2.50258e-143	GT7	Galactosyl transferase
OS07G0597200	183.431	296.942	0.618	0.0013895	-	-	sp|C0LGJ1|Y1743_ARATH Probable LRR receptor-like serine/threonine-protein kinase At1g74360 OS=Arabidopsis thaliana GN=At1g74360 PE=2 SV=1//9.83689e-100	-	Concanavalin A-like lectin/glucanase, subgroup||Leucine-rich repeat, typical subtype||Protein kinase-like domain||Protein kinase domain||Leucine-rich repeat-containing N-terminal, type 2||Leucine-rich repeat domain, L domain-like||Protein kinase, ATP binding site||Leucine-rich repeat||Serine/threonine-protein kinase, active site
OS08G0412500	174.007	281.618	0.618	1.85e-06	-	-	sp|Q949R9|MPC1_ARATH Mitochondrial pyruvate carrier 1 OS=Arabidopsis thaliana GN=MPC1 PE=3 SV=1//1.15374e-58	-	Mitochondrial pyruvate carrier
OS05G0398800	1247.11	2018.07	0.618	0.00061211	-	-	sp|Q0WRY5|CDL1_ARATH Serine/threonine-protein kinase CDL1 OS=Arabidopsis thaliana GN=CDL1 PE=1 SV=1//2.323e-87	-	Serine-threonine/tyrosine-protein kinase catalytic domain||Protein kinase-like domain||Protein kinase domain||Concanavalin A-like lectin/glucanase, subgroup||Serine/threonine-protein kinase, active site||Protein kinase, ATP binding site
OS03G0725200	128.952	208.654	0.618	0.0021178	-	-	-//-	--	--
OS03G0379300	944.488	1528.06	0.618	0.0021776	-	-	sp|Q9SN74|BH047_ARATH Transcription factor bHLH47 OS=Arabidopsis thaliana GN=BHLH47 PE=2 SV=1//8.09284e-25	-	Myc-type, basic helix-loop-helix (bHLH) domain
OS01G0221600	122.963	198.928	0.618	0.00034512	-	-	sp|Q9LS46|ALMT9_ARATH Aluminum-activated malate transporter 9 OS=Arabidopsis thaliana GN=ALMT9 PE=2 SV=1//2.53814e-91	-	Aluminum-activated malate transporter
OS04G0451200	583.994	944.324	0.618	3.81e-07	-	-	sp|F8WKW1|UGT2_GARJA 7-deoxyloganetin glucosyltransferase OS=Gardenia jasminoides GN=UGT85A24 PE=1 SV=1//6.89056e-159	-	UDP-glucuronosyl/UDP-glucosyltransferase
Novel00917	77.617	125.455	0.619	1.6e-09	--	putative gag-pol polyprotein [Oryza sativa Japonica Group]	-//-	--	--
OS12G0514000	304.925	492.024	0.62	5.09e-07	-	-	sp|Q8VZ80|PLT5_ARATH Polyol transporter 5 OS=Arabidopsis thaliana GN=PLT5 PE=1 SV=2//3.88519e-145	-	Major facilitator superfamily domain||General substrate transporter||Sugar/inositol transporter||Sugar transporter, conserved site
OS01G0642200	2915.3	4703.69	0.62	2.67e-12	-	-	-//-	--	--
OS11G0550500	184.74	297.798	0.62	1.47e-06	-	-	sp|Q39214|RPM1_ARATH Disease resistance protein RPM1 OS=Arabidopsis thaliana GN=RPM1 PE=1 SV=1//3.38506e-66	-	P-loop containing nucleoside triphosphate hydrolase||NB-ARC||Leucine-rich repeat domain, L domain-like
OS05G0482400	210.022	338.436	0.621	1.4e-11	CYP714D1	Cytochrome P450 714D1 [Source:Uniprot/SWISSPROT;Acc:Q5KQH7]	sp|Q5KQH7|C14D1_ORYSJ Cytochrome P450 714D1 OS=Oryza sativa subsp. japonica GN=CYP714D1 PE=1 SV=1//0	CYP714D1	Cytochrome P450, E-class, group I||Cytochrome P450, conserved site||Cytochrome P450
OS06G0486800	4539.6	7314.67	0.621	0.001039	-	Formate dehydrogenase 1, mitochondrial [Source:Uniprot/SWISSPROT;Acc:Q9SXP2]	sp|Q9SXP2|FDH1_ORYSJ Formate dehydrogenase 1, mitochondrial OS=Oryza sativa subsp. japonica GN=Os06g0486800 PE=1 SV=2//0	-	D-isomer specific 2-hydroxyacid dehydrogenase, NAD-binding||D-isomer specific 2-hydroxyacid dehydrogenase, NAD-binding domain conserved site||D-isomer specific 2-hydroxyacid dehydrogenase, catalytic domain||D-isomer specific 2-hydroxyacid dehydrogenase, NAD-binding domain conserved site 1||NAD(P)-binding domain||NAD-dependent formate dehydrogenase
OS04G0373400	267.319	430.06	0.622	0.0023703	-	-	sp|Q9SIA4|MATE5_ARATH MATE efflux family protein 5 OS=Arabidopsis thaliana GN=DTXL1 PE=3 SV=1//6.31722e-101	-	Multi antimicrobial extrusion protein
OS01G0803200	1947.95	3133.42	0.622	2.96e-06	-	Cysteine proteinase inhibitor 1 [Source:Uniprot/SWISSPROT;Acc:P09229]	sp|P09229|CYT1_ORYSJ Cysteine proteinase inhibitor 1 OS=Oryza sativa subsp. japonica GN=Os01g0803200 PE=1 SV=2//1.32243e-55	-	Proteinase inhibitor I25, cystatin, conserved site||Cystatin||Proteinase inhibitor I25, cystatin
OS02G0327500	74.764	120.224	0.622	0.00056451	-	-	-//-	-	Glycosyl transferase, family 14
OS04G0493400	2082.28	3345.51	0.622	0.00084971	-	-	sp|O04138|CHI4_ORYSJ Chitinase 4 OS=Oryza sativa subsp. japonica GN=Cht4 PE=2 SV=2//2.4129e-153	-	Glycoside hydrolase, family 19, catalytic||Lysozyme-like domain||Glycoside hydrolase, family 19
OS04G0494100	2324.18	3733.26	0.623	0.0013407	CHT5	Chitinase 5 [Source:Uniprot/SWISSPROT;Acc:Q7Y1Z0]	sp|Q7Y1Z0|CHI5_ORYSJ Chitinase 5 OS=Oryza sativa subsp. japonica GN=Cht5 PE=2 SV=1//1.01141e-177	CHT5	Glycoside hydrolase, family 19||Chitin-binding, type 1||Lysozyme-like domain||Glycoside hydrolase, family 19, catalytic||Chitin-binding, type 1, conserved site
OS10G0340600	16.697	26.815	0.623	0.0029288	-	-	sp|Q7XFK2|BGA14_ORYSJ Beta-galactosidase 14 OS=Oryza sativa subsp. japonica GN=Os10g0340600 PE=2 SV=1//0	-	D-galactoside/L-rhamnose binding SUEL lectin domain||Glycoside hydrolase, superfamily||Glycoside hydrolase, catalytic domain||Galactose-binding domain-like||Glycoside hydrolase 35, catalytic domain||Glycoside hydrolase, family 35||Glycoside hydrolase, family 35, conserved site
OS05G0195200	1069.68	1717.55	0.623	8.36e-09	-	Zinc finger CCCH domain-containing protein 35 [Source:Uniprot/SWISSPROT;Acc:Q6L4N4]	sp|Q6L4N4|C3H35_ORYSJ Zinc finger CCCH domain-containing protein 35 OS=Oryza sativa subsp. japonica GN=Os05g0195200 PE=2 SV=1//0	-	Zinc finger, CCCH-type
OS11G0134950	6.588	10.572	0.623	0.0023314	-	-	sp|Q94BZ1|ZIFL1_ARATH Protein ZINC INDUCED FACILITATOR-LIKE 1 OS=Arabidopsis thaliana GN=ZIFL1 PE=2 SV=1//1.20582e-84	--	--
OS05G0256500	117.135	187.867	0.623	0.0031078	-	-	sp|C0LGH2|Y1561_ARATH Probable LRR receptor-like serine/threonine-protein kinase At1g56130 OS=Arabidopsis thaliana GN=At1g56130 PE=2 SV=2//3.87167e-16	-	Serine/threonine-protein kinase, active site||Concanavalin A-like lectin/glucanase, subgroup||Protein kinase domain||Protein kinase-like domain||Serine-threonine/tyrosine-protein kinase catalytic domain||Leucine-rich repeat domain, L domain-like
OS08G0429200	48.774	78.114	0.624	0.0003656	-	-	-//-	--	--
OS04G0402500	506.03	809.515	0.625	3.05e-12	-	-	-//-	-	Zinc finger, RING-type
OS06G0501900	90.948	145.382	0.626	0.0031258	-	-	sp|Q6YTF5|C76M5_ORYSJ Cytochrome P450 76M5 OS=Oryza sativa subsp. japonica GN=CYP76M5 PE=1 SV=1//0	-	Cytochrome P450, conserved site||Cytochrome P450, E-class, group I||Cytochrome P450
OS01G0888900	66.429	106.18	0.626	0.00022358	-	-	-//-	--	--
OS08G0199200	31.969	51.093	0.626	0.00262	-	-	-//-	--	--
OS05G0149400	57.228	91.454	0.626	0.00036133	-	-	sp|Q9FR99|ACCO_MUSAC 1-aminocyclopropane-1-carboxylate oxidase OS=Musa acuminata GN=MAO1B PE=3 SV=1//3.93695e-145	-	Oxoglutarate/iron-dependent dioxygenase||Non-haem dioxygenase N-terminal domain||Isopenicillin N synthase-like
OS09G0437500	6026.04	9628.69	0.626	3.79e-06	-	-	-//-	-	Dormancyauxin associated
OS12G0283300	64.278	102.674	0.626	0.0022453	-	-	-//-	--	--
OS07G0631500	274.803	438.754	0.626	5.11e-06	-	-	-//-	--	--
OS02G0316900	591.912	944.734	0.627	0.00041162	-	-	-//-	-	B-block binding subunit of TFIIIC
OS03G0237100	96.453	153.911	0.627	1.53e-07	-	-	sp|Q7G764|NADO1_ORYSJ Probable NAD(P)H-dependent oxidoreductase 1 OS=Oryza sativa subsp. japonica GN=Os10g0113000 PE=1 SV=1//8.63996e-143	-	Aldo/keto reductase, conserved site||Aldo/keto reductase||NADP-dependent oxidoreductase domain||Aldo/keto reductase subgroup
OS10G0390701	442.629	706.208	0.627	4.37e-11	-	-	-//-	--	--
OS04G0560100	1550.22	2472.56	0.627	4.64e-07	-	-	sp|Q9LMM1|C86A4_ARATH Cytochrome P450 86A4 OS=Arabidopsis thaliana GN=CYP86A4 PE=1 SV=1//0	-	Cytochrome P450||Cytochrome P450, E-class, group I||Cytochrome P450, conserved site
OS01G0348900	1503	2396.65	0.627	2.03e-06	SALT	Salt stress-induced protein [Source:Uniprot/SWISSPROT;Acc:Q0JMY8]	sp|Q0JMY8|SALT_ORYSJ Salt stress-induced protein OS=Oryza sativa subsp. japonica GN=SALT PE=2 SV=1//5.44007e-98	SALT	Mannose-binding lectin
OS10G0580400	635.551	1011.46	0.628	0.00086695	DUR3	Urea-proton symporter DUR3 [Source:Uniprot/SWISSPROT;Acc:Q7XBS0]	sp|Q7XBS0|DUR3_ORYSJ Urea-proton symporter DUR3 OS=Oryza sativa subsp. japonica GN=DUR3 PE=1 SV=1//0	DUR3	Sodium/solute symporter||Urea active transporter
OS10G0197000	98.312	156.326	0.629	3.06e-05	-	-	-//-	-	Protein of unknown function DUF3615
OS02G0160500	245.553	390.284	0.629	0.001178	-	-	-//-	--	--
OS01G0808900	35.828	56.924	0.629	3.74e-14	-	-	sp|Q9LDH1|SIB1_ARATH Sigma factor binding protein 1, chloroplastic OS=Arabidopsis thaliana GN=SIB1 PE=1 SV=1//4.2246e-08	-	VQ
OS01G0601625	120.425	191.148	0.63	0.003128	-	-	sp|Q9C9H7|RLP12_ARATH Receptor-like protein 12 OS=Arabidopsis thaliana GN=RLP12 PE=2 SV=2//6.85728e-23	-	Leucine rich repeat 4||Leucine-rich repeat domain, L domain-like||Leucine-rich repeat-containing N-terminal, type 2||Leucine-rich repeat, typical subtype||Leucine-rich repeat
OS09G0508000	32.708	51.897	0.63	0.003207	-	-	-//-	--	--
OS09G0350900	48.906	77.596	0.63	0.00051086	-	-	sp|O81069|Y2899_ARATH Probable leucine-rich repeat receptor-like protein kinase At2g28990 OS=Arabidopsis thaliana GN=At2g28990 PE=2 SV=1//1.2284e-127	-	Leucine-rich repeat domain, L domain-like||Malectin-like carbohydrate-binding domain||Protein kinase, ATP binding site||Serine/threonine-protein kinase, active site||Serine-threonine/tyrosine-protein kinase catalytic domain||Concanavalin A-like lectin/glucanase, subgroup||Protein kinase-like domain||Protein kinase domain
OS01G0881800	488.161	773.501	0.631	5.76e-10	-	-	-//-	--	--
OS01G0699400	40.928	64.849	0.631	2.14e-06	-	-	sp|Q54R82|MKKA_DICDI Mitogen-activated protein kinase kinase kinase A OS=Dictyostelium discoideum GN=mkkA PE=1 SV=2//1.2238e-51	-	Protein kinase domain||Protein kinase-like domain||Serine/threonine-protein kinase, active site||Protein kinase, ATP binding site
OS02G0241200	55.967	88.668	0.631	0.003042	-	-	sp|Q700D9|MYBF_ARATH Putative Myb family transcription factor At1g14600 OS=Arabidopsis thaliana GN=At1g14600 PE=2 SV=2//4.18782e-23	-	Homeodomain-like||Myb domain||Myb domain, plants||SANT/Myb domain
OS01G0730200	33.625	53.253	0.631	0.0028389	-	-	sp|Q9M3B7|FBL54_ARATH Putative F-box/LRR-repeat protein At3g49150 OS=Arabidopsis thaliana GN=At3g49150 PE=4 SV=2//2.56803e-09	-	Leucine-rich repeat domain, L domain-like||F-box domain
OS10G0567000	126.966	200.767	0.632	6.63e-07	-	-	sp|Q9SKQ4|PP167_ARATH Pentatricopeptide repeat-containing protein At2g21090 OS=Arabidopsis thaliana GN=PCMP-E48 PE=2 SV=1//4.0686e-32	-	CrcB homologue
OS09G0322500	44.721	70.712	0.632	0.00075318	-	-	sp|Q9ZU96|Y2168_ARATH Ankyrin repeat-containing protein At2g01680 OS=Arabidopsis thaliana GN=At2g01680 PE=2 SV=1//6.91921e-15	-	Ankyrin repeat||Ankyrin repeat-containing domain||PGG domain
OS11G0260100	304.634	481.676	0.632	0.00048157	-	-	sp|D9J0Z7|AAMT1_MAIZE Anthranilate O-methyltransferase 1 OS=Zea mays GN=AAMT1 PE=1 SV=1//6.81171e-18	-	SAM dependent carboxyl methyltransferase||S-adenosyl-L-methionine-dependent methyltransferase-like
OS04G0450000	9.677	15.288	0.633	7.91e-05	-	-	-//-	-	Zinc finger, FYVE/PHD-type
OS11G0278300	46.535	73.478	0.633	0.0024214	-	-	sp|Q9SD53|Y3720_ARATH UPF0481 protein At3g47200 OS=Arabidopsis thaliana GN=At3g47200 PE=2 SV=1//6.19545e-15	-	Protein of unknown function DUF247, plant
OS03G0273800	2379.91	3757.49	0.633	1.26e-14	-	-	sp|Q09893|YAI5_SCHPO Uncharacterized protein C24B11.05 OS=Schizosaccharomyces pombe (strain 972 / ATCC 24843) GN=SPAC24B11.05 PE=3 SV=1//4.98536e-16	-	Pyrimidine 5-nucleotidase||HAD hydrolase, subfamily IA||HAD-like domain
OS09G0110300	341.456	539.047	0.633	1.71e-05	-	-	sp|Q81CK1|KYNB_BACCR Kynurenine formamidase OS=Bacillus cereus (strain ATCC 14579 / DSM 31 / JCM 2152 / NBRC 15305 / NCIMB 9373 / NRRL B-3711) GN=kynB PE=1 SV=1//1.21944e-17	-	Putative cyclase
OS09G0511900	624.234	985.057	0.634	2.78e-06	BGLU33	Probable inactive beta-glucosidase 33 [Source:Uniprot/SWISSPROT;Acc:Q0J0G1]	sp|Q0J0G1|BGL33_ORYSJ Probable inactive beta-glucosidase 33 OS=Oryza sativa subsp. japonica GN=BGLU33 PE=2 SV=2//0	BGLU33	Glycoside hydrolase, family 1||Glycosyl hydrolases family 1, N-terminal conserved site||Glycoside hydrolase, catalytic domain||Glycoside hydrolase, superfamily
OS12G0547600	321.766	507.325	0.634	0.00012812	-	-	sp|Q9FKL6|CB60B_ARATH Calmodulin-binding protein 60 B OS=Arabidopsis thaliana GN=CBP60B PE=2 SV=1//1.60645e-09	-	Calmodulin binding protein-like
OS01G0869200	182.444	287.599	0.634	6.93e-05	MRS2-E	Magnesium transporter MRS2-E [Source:Uniprot/SWISSPROT;Acc:Q8S1N1]	sp|Q8S1N1|MRS2E_ORYSJ Magnesium transporter MRS2-E OS=Oryza sativa subsp. japonica GN=MRS2-E PE=2 SV=1//0	MRS2-E	-
OS06G0690200	148.619	234.155	0.635	3.16e-06	-	-	sp|Q8GYA4|CRK10_ARATH Cysteine-rich receptor-like protein kinase 10 OS=Arabidopsis thaliana GN=CRK10 PE=1 SV=3//5.70031e-85	-	Protein kinase, ATP binding site||Protein kinase domain||Protein kinase-like domain||Concanavalin A-like lectin/glucanase, subgroup||Serine/threonine-protein kinase, active site
OS02G0644000	342.024	538.87	0.635	3.69e-06	-	-	sp|Q84LM2|VPE1_ORYSJ Vacuolar-processing enzyme beta-isozyme 1 OS=Oryza sativa subsp. japonica GN=VPE1 PE=1 SV=1//0	-	Peptidase C13, legumain
OS12G0140266	152.46	240.199	0.635	2.75e-07	-	-	sp|Q557M8|T2EA_DICDI General transcription factor IIE subunit 1 OS=Dictyostelium discoideum GN=gtf2e1-1 PE=3 SV=1//1.29643e-06	-	Transcription factor TFE/TFIIEalpha HTH domain||Zinc finger, RING/FYVE/PHD-type||Transcription factor TFIIE, alpha subunit
OS04G0223500	94.583	148.858	0.635	1.07e-05	-	-	sp|Q9LMA1|FMO1_ARATH Probable flavin-containing monooxygenase 1 OS=Arabidopsis thaliana GN=FMO1 PE=2 SV=1//1.94967e-119	-	Flavin monooxygenase-like||Dimethylaniline monooxygenase, N-oxide-forming||Pyridine nucleotide-disulphide oxidoreductase, FAD/NAD(P)-binding domain
OS10G0463200	559.909	880.573	0.636	0.00032883	-	-	sp|Q8LB81|GDL79_ARATH GDSL esterase/lipase At5g33370 OS=Arabidopsis thaliana GN=At5g33370 PE=2 SV=1//3.7911e-160	-	Lipase, GDSL||SGNH hydrolase-type esterase domain
Novel00844	56.879	89.407	0.636	0.00020132	--	hypothetical protein OsI_30111 [Oryza sativa Indica Group]	sp|G0LD36|RAS_MELOI Rosmarinate synthase OS=Melissa officinalis GN=RAS PE=1 SV=1//7.68335e-14	-	Transferase||Chloramphenicol acetyltransferase-like domain
OS02G0277700	41.979	65.973	0.636	0.0012041	-	-	sp|Q9LP24|Y1571_ARATH Probable leucine-rich repeat receptor-like protein kinase At1g35710 OS=Arabidopsis thaliana GN=At1g35710 PE=2 SV=1//2.59502e-74	-	Leucine-rich repeat domain, L domain-like||Concanavalin A-like lectin/glucanase, subgroup||Leucine-rich repeat||Leucine-rich repeat, typical subtype||Leucine-rich repeat-containing N-terminal, type 2
OS09G0355400	732.006	1150.26	0.636	0.00030115	-	-	sp|O64483|SIRK_ARATH Senescence-induced receptor-like serine/threonine-protein kinase OS=Arabidopsis thaliana GN=SIRK PE=2 SV=1//5.52557e-177	-	Leucine-rich repeat domain, L domain-like||Malectin-like carbohydrate-binding domain||Leucine-rich repeat||Serine/threonine-protein kinase, active site||Serine-threonine/tyrosine-protein kinase catalytic domain||Concanavalin A-like lectin/glucanase, subgroup||Protein kinase-like domain||Protein kinase domain
OS11G0668100	88.248	138.563	0.637	1.46e-05	-	-	sp|Q7XBQ9|RGA2_SOLBU Disease resistance protein RGA2 OS=Solanum bulbocastanum GN=RGA2 PE=1 SV=1//1.4829e-65	-	Leucine-rich repeat domain, L domain-like||AAA+ ATPase domain||P-loop containing nucleoside triphosphate hydrolase||NB-ARC
OS03G0195100	54.476	85.307	0.639	0.00013618	-	-	sp|Q6VMN7|ALD1_ORYSJ Aminotransferase ALD1 homolog OS=Oryza sativa subsp. japonica GN=ALD1 PE=2 SV=1//7.2188e-66	-	Diaminopimelate aminotransferase, DapL, plant/Chlamydia-type||Pyridoxal phosphate-dependent transferase
OS04G0655400	9.173	14.341	0.64	0.00015085	-	-	sp|Q9FID5|Y5393_ARATH Probable receptor-like protein kinase At5g39030 OS=Arabidopsis thaliana GN=At5g39030 PE=2 SV=1//1.05349e-37	-	Protein kinase-like domain||Protein kinase domain
OS01G0159800	268.491	419.486	0.64	2.43e-09	-	-	sp|Q9XEF0|BH051_ARATH Transcription factor bHLH51 OS=Arabidopsis thaliana GN=BHLH51 PE=2 SV=1//2.28815e-16	-	Myc-type, basic helix-loop-helix (bHLH) domain
Novel00501	57.102	89.064	0.641	0.00045849	--	hypothetical protein [Oryza sativa Japonica Group]>gi|125575502|gb|EAZ16786.1| hypothetical protein OsJ_32260 [Oryza sativa Japonica Group]	-//-	--	--
OS07G0158800	90.662	141.307	0.642	1.49e-05	-	-	-//-	-	Glycosyl transferase, family 14
OS08G0101800	533.903	831.929	0.642	0.00097789	-	-	sp|Q5E9Q1|PGLT1_BOVIN Protein O-glucosyltransferase 1 OS=Bos taurus GN=POGLUT1 PE=2 SV=1//1.57364e-17	-	Lipopolysaccharide-modifying protein
OS01G0824900	36.338	56.488	0.643	0.0031199	-	-	-//-	-	Protein of unknown function DUF688
Novel00517	149.997	233.143	0.643	4.35e-07	--	hypothetical protein OsJ_13367 [Oryza sativa Japonica Group]	sp|Q7XA39|RGA4_SOLBU Putative disease resistance protein RGA4 OS=Solanum bulbocastanum GN=RGA4 PE=2 SV=1//1.98633e-119	-	Leucine-rich repeat domain, L domain-like||NB-ARC||P-loop containing nucleoside triphosphate hydrolase||TEA/ATTS
OS03G0153400	45.327	70.428	0.644	0.00085492	-	-	sp|Q84W65|SUFE1_ARATH SufE-like protein 1, chloroplastic/mitochondrial OS=Arabidopsis thaliana GN=SUFE1 PE=1 SV=2//4.1847e-22	-	Fe-S metabolism associated domain, SufE-like
OS10G0195600	494.892	768.667	0.644	5.22e-11	-	-	sp|Q8GT20|BEBT_TOBAC Benzyl alcohol O-benzoyltransferase OS=Nicotiana tabacum GN=HSR201 PE=1 SV=1//4.48517e-96	-	Transferase||Chloramphenicol acetyltransferase-like domain
OS11G0156401	242.543	376.652	0.644	3.27e-06	-	-	-//-	-	Ovate protein family, C-terminal
OS02G0543000	602.857	935.812	0.644	3.86e-05	-	-	-//-	-	ABA/WDS induced protein
OS01G0949750	36.664	56.908	0.644	0.0025231	-	-	sp|Q03662|GSTX1_TOBAC Probable glutathione S-transferase OS=Nicotiana tabacum PE=2 SV=1//3.44756e-68	-	Glutathione S-transferase, C-terminal-like||Thioredoxin-like fold||Glutathione S-transferase, C-terminal||Glutathione S-transferase, N-terminal
OS03G0142900	581.851	901.776	0.645	1.73e-05	-	-	-//-	-	Vacuolar protein sorting-associated protein 62
OS01G0256500	9844.28	15256.5	0.645	1.78e-14	-	-	-//-	-	Late embryogenesis abundant protein, LEA-5
OS03G0148700	155.585	240.918	0.646	7.16e-05	-	-	sp|Q8VZJ9|CRCK2_ARATH Calmodulin-binding receptor-like cytoplasmic kinase 2 OS=Arabidopsis thaliana GN=CRCK2 PE=2 SV=1//1.74596e-133	-	Protein kinase, ATP binding site||Protein kinase-like domain||Protein kinase domain||Concanavalin A-like lectin/glucanase, subgroup||Serine/threonine-protein kinase, active site
OS05G0530400	53.117	82.25	0.646	0.0018714	HSFA4D	Heat stress transcription factor A-4d [Source:Uniprot/SWISSPROT;Acc:Q93VB5]	sp|Q93VB5|HFA4D_ORYSJ Heat stress transcription factor A-4d OS=Oryza sativa subsp. japonica GN=HSFA4D PE=1 SV=1//0	HSFA4D	Heat shock factor (HSF)-type, DNA-binding||Heat shock transcription factor family||Winged helix-turn-helix DNA-binding domain
OS07G0194300	493.894	764.381	0.646	0.00069848	-	-	-//-	--	--
OS06G0695800	156.133	241.576	0.646	4.19e-07	STAR1	Protein STAR1 [Source:Uniprot/SWISSPROT;Acc:Q0D9V6]	sp|Q0D9V6|STAR1_ORYSJ Protein STAR1 OS=Oryza sativa subsp. japonica GN=STAR1 PE=1 SV=1//0	STAR1	P-loop containing nucleoside triphosphate hydrolase||ABC transporter-like||ABC transporter, conserved site||AAA+ ATPase domain
OS05G0486100	151.552	234.355	0.647	5.72e-07	-	-	sp|Q9LT96|Y5977_ARATH Probable leucine-rich repeat receptor-like protein kinase At5g49770 OS=Arabidopsis thaliana GN=At5g49770 PE=2 SV=1//0	-	Protein kinase domain||Protein kinase-like domain||Leucine-rich repeat-containing N-terminal, type 2||Concanavalin A-like lectin/glucanase, subgroup||Protein kinase, ATP binding site||Leucine-rich repeat domain, L domain-like||Serine-threonine/tyrosine-protein kinase catalytic domain||Serine/threonine-protein kinase, active site||Leucine-rich repeat
OS03G0150700	46.929	72.456	0.648	0.00092441	-	-	-//-	--	--
OS08G0546800	56.182	86.738	0.648	0.00040869	HSFB2B	Heat stress transcription factor B-2b [Source:Uniprot/SWISSPROT;Acc:Q6Z9C8]	sp|Q6Z9C8|HFB2B_ORYSJ Heat stress transcription factor B-2b OS=Oryza sativa subsp. japonica GN=HSFB2B PE=2 SV=1//2.99932e-180	HSFB2B	Heat shock transcription factor family||Winged helix-turn-helix DNA-binding domain||Heat shock factor (HSF)-type, DNA-binding
Novel00694	79.137	122.173	0.648	4.6e-05	--	hypothetical protein OsJ_21243 [Oryza sativa Japonica Group]	-//-	-	IQ motif, EF-hand binding site
OS01G0650200	400.036	617.338	0.648	2.66e-06	-	-	sp|P0C331|NU6C_ORYSJ NAD(P)H-quinone oxidoreductase subunit 6, chloroplastic OS=Oryza sativa subsp. japonica GN=ndhG PE=3 SV=1//1.57281e-23	-	SGNH hydrolase-type esterase domain
OS02G0822900	38.518	59.42	0.648	0.0025901	-	-	sp|Q8GUH1|PUB33_ARATH U-box domain-containing protein 33 OS=Arabidopsis thaliana GN=PUB33 PE=2 SV=2//2.02546e-31	-	Rossmann-like alpha/beta/alpha sandwich fold||U box domain||Protein kinase-like domain||Protein kinase domain||Zinc finger, RING/FYVE/PHD-type
OS05G0462000	54.131	83.417	0.649	0.00062192	-	-	-//-	-	PIN domain-like||Conserved hypothetical protein CHP01589, plant
OS01G0516200	130.275	200.705	0.649	0.0029913	-	-	sp|Q9LUV2|POP3_ARATH Probable protein Pop3 OS=Arabidopsis thaliana GN=At3g17210 PE=1 SV=1//2.26542e-08	-	Dimeric alpha-beta barrel||Stress responsive alpha-beta barrel
OS03G0118100	284.389	437.988	0.649	1.04e-06	-	-	-//-	--	--
OS06G0260000	172.814	266.094	0.649	0.00045724	-	-	sp|Q6NLC8|Y1648_ARATH Uncharacterized protein At1g66480 OS=Arabidopsis thaliana GN=At1g66480 PE=2 SV=1//1.48259e-27	-	Protein of unknown function DUF4228, plant
OS11G0166201	92.555	142.494	0.65	0.00030998	-	-	-//-	--	--
OS11G0161700	60.162	92.621	0.65	0.00031146	-	-	sp|Q7XBQ9|RGA2_SOLBU Disease resistance protein RGA2 OS=Solanum bulbocastanum GN=RGA2 PE=1 SV=1//3.01473e-13	--	--
OS03G0297000	106.941	164.617	0.65	2.46e-05	-	-	sp|Q9M015|Y5161_ARATH Uncharacterized protein At5g01610 OS=Arabidopsis thaliana GN=At5g01610 PE=1 SV=1//1.84999e-80	-	Protein of unknown function DUF538
OS09G0572700	424.42	653.273	0.65	0.002295	-	-	-//-	-	Cupredoxin||Plastocyanin-like
OS12G0194266	49.104	75.501	0.65	0.0017787	-	-	sp|P59584|RP8HA_ARATH Disease resistance protein RPH8A OS=Arabidopsis thaliana GN=RPH8A PE=3 SV=1//1.11411e-54	--	--
OS04G0107200	46.156	70.929	0.651	0.001129	-	-	sp|Q9LE33|HPR3_ARATH Glyoxylate/hydroxypyruvate reductase HPR3 OS=Arabidopsis thaliana GN=HPR3 PE=2 SV=1//1.83175e-84	-	NAD(P)-binding domain||D-isomer specific 2-hydroxyacid dehydrogenase, NAD-binding||D-isomer specific 2-hydroxyacid dehydrogenase, catalytic domain
Novel00866	56.019	86.084	0.651	0.00058515	--	Os04g0268566 [Oryza sativa Japonica Group]>gi|255675261|dbj|BAH92548.1| Os04g0268566 [Oryza sativa Japonica Group]	-//-	--	--
OS06G0346300	156.592	240.616	0.651	2.73e-05	-	-	sp|Q96329|ACOX4_ARATH Acyl-coenzyme A oxidase 4, peroxisomal OS=Arabidopsis thaliana GN=ACX4 PE=1 SV=1//2.09603e-06	-	Acyl-CoA dehydrogenase/oxidase, N-terminal and middle domain||Acyl-CoA dehydrogenase, conserved site||Acyl-CoA dehydrogenase/oxidase C-terminal||Acyl-CoA oxidase/dehydrogenase, central domain
OS08G0113501	120.047	184.438	0.651	0.00011628	-	-	sp|Q9FIW5|NAC94_ARATH Putative NAC domain-containing protein 94 OS=Arabidopsis thaliana GN=ANAC094 PE=3 SV=1//1.58784e-47	--	--
OS09G0133600	1551.48	2382.5	0.651	1.28e-07	PAP2	Probable plastid-lipid-associated protein 2, chloroplastic [Source:Uniprot/SWISSPROT;Acc:Q6K439]	sp|Q6K439|PAP2_ORYSJ Probable plastid-lipid-associated protein 2, chloroplastic OS=Oryza sativa subsp. japonica GN=PAP2 PE=2 SV=1//0	PAP2	Plastid lipid-associated protein/fibrillin conserved domain
OS05G0506000	165.268	253.728	0.651	5.31e-07	-	-	sp|Q8L730|SDI2_ARATH Protein SULFUR DEFICIENCY-INDUCED 2 OS=Arabidopsis thaliana GN=At1g04770 PE=2 SV=1//6.68693e-128	-	Tetratricopeptide repeat||Tetratricopeptide repeat-containing domain||Tetratricopeptide-like helical
OS02G0584900	101.759	156.093	0.652	1.43e-05	-	-	-//-	--	--
OS08G0417000	1727.77	2648.57	0.652	0.00042594	-	-	sp|Q945B6|AOP1L_ARATH Probable 2-oxoglutarate-dependent dioxygenase AOP1.2 OS=Arabidopsis thaliana GN=AOP1.2 PE=2 SV=1//1.88229e-48	-	Non-haem dioxygenase N-terminal domain||Isopenicillin N synthase-like||Oxoglutarate/iron-dependent dioxygenase
OS01G0888300	258.945	396.929	0.652	1.49e-08	-	-	sp|Q9ZVH0|FEZ_ARATH Protein FEZ OS=Arabidopsis thaliana GN=FEZ PE=2 SV=1//9.36647e-56	-	NAC domain
OS12G0552800	250.083	383.117	0.653	0.0004966	-	-	-//-	--	--
OS08G0290900	129.395	198	0.654	8.56e-05	-	-	-//-	-	RNA polymerase III, subunit Rpc25
OS03G0371800	502.822	769.395	0.654	8.98e-05	-	-	sp|Q8LPH6|MYB86_ARATH Transcription factor MYB86 OS=Arabidopsis thaliana GN=MYB86 PE=2 SV=1//2.87235e-65	-	SANT/Myb domain||Myb domain||Homeodomain-like
OS04G0490500	207.927	318.022	0.654	0.0015458	-	-	sp|B9DFG5|PTI13_ARATH PTI1-like tyrosine-protein kinase 3 OS=Arabidopsis thaliana GN=PTI13 PE=1 SV=1//1.21345e-95	-	Protein kinase-like domain||Protein kinase, ATP binding site
OS07G0635300	165.392	252.887	0.654	0.00043974	-	-	sp|B9X287|C7346_ORYSJ Cytochrome P450 734A6 OS=Oryza sativa subsp. japonica GN=CYP734A6 PE=2 SV=1//4.51357e-130	-	Cytochrome P450||Cytochrome P450, E-class, group I||Cytochrome P450, conserved site
OS12G0622850	65.463	100.05	0.654	0.00025574	-	-	-//-	--	--
Novel00768	201.106	307.182	0.655	8.6e-05	--	hypothetical protein OsJ_23966 [Oryza sativa Japonica Group]	sp|Q9LXN3|FACR4_ARATH Probable fatty acyl-CoA reductase 4 OS=Arabidopsis thaliana GN=FAR4 PE=2 SV=1//2.18226e-10	--	--
OS08G0183900	84.715	129.374	0.655	5.26e-05	-	-	sp|Q500U8|TKPR1_ARATH Tetraketide alpha-pyrone reductase 1 OS=Arabidopsis thaliana GN=TKPR1 PE=1 SV=1//4.82418e-29	-	NAD(P)-binding domain||NAD-dependent epimerase/dehydratase
OS09G0371000	160.382	244.923	0.655	1.17e-06	-	-	-//-	-	Major facilitator superfamily domain||Major facilitator superfamily
OS07G0162600	85.805	130.85	0.656	4.47e-05	-	-	sp|Q9FG13|CXE15_ARATH Probable carboxylesterase 15 OS=Arabidopsis thaliana GN=CXE15 PE=2 SV=1//2.43318e-77	-	Alpha/Beta hydrolase fold||Alpha/beta hydrolase fold-3
OS05G0390932	344.787	525.644	0.656	0.00015286	-	-	-//-	--	--
OS02G0615800	1779.63	2712.58	0.656	0.00032113	-	-	sp|C0LGP4|Y3475_ARATH Probable LRR receptor-like serine/threonine-protein kinase At3g47570 OS=Arabidopsis thaliana GN=At3g47570 PE=2 SV=1//0	-	Leucine-rich repeat||Protein kinase, ATP binding site||Leucine-rich repeat domain, L domain-like||Protein kinase-like domain||Protein kinase domain||Leucine-rich repeat-containing N-terminal, type 2||Concanavalin A-like lectin/glucanase, subgroup||Leucine-rich repeat, typical subtype
OS01G0916100	173.254	264.06	0.656	3.23e-17	-	-	-//-	--	--
OS03G0338400	540.608	823.24	0.657	0.00054199	-	-	sp|Q9LPW3|SCRM2_ARATH Transcription factor SCREAM2 OS=Arabidopsis thaliana GN=SCRM2 PE=1 SV=1//6.7625e-09	-	Myc-type, basic helix-loop-helix (bHLH) domain
OS12G0210400	1037.38	1578.03	0.657	2.11e-06	-	-	sp|Q9LT96|Y5977_ARATH Probable leucine-rich repeat receptor-like protein kinase At5g49770 OS=Arabidopsis thaliana GN=At5g49770 PE=2 SV=1//0	-	Leucine-rich repeat domain, L domain-like||Protein kinase, ATP binding site||Serine/threonine-protein kinase, active site||Concanavalin A-like lectin/glucanase, subgroup||Protein kinase-like domain||Serine-threonine/tyrosine-protein kinase catalytic domain||Protein kinase domain
OS07G0650600	2381.12	3621.38	0.658	5.45e-05	-	-	-//-	-	Armadillo-type fold||Armadillo-like helical
OS07G0510800	43.137	65.596	0.658	0.0024152	-	-	-//-	--	--
OS01G0702000	905.248	1376.05	0.658	2.36e-07	BBD1	Bifunctional nuclease 1 [Source:Uniprot/SWISSPROT;Acc:Q5N8J3]	sp|Q5N8J3|BBD1_ORYSJ Bifunctional nuclease 1 OS=Oryza sativa subsp. japonica GN=BBD1 PE=2 SV=1//0	BBD1	Bifunctional nuclease domain
OS02G0517333	56.857	86.324	0.659	0.00064152	-	-	sp|A2X0R4|MOC2B_ORYSI Molybdopterin synthase catalytic subunit OS=Oryza sativa subsp. indica GN=MOCS2 PE=3 SV=1//2.90783e-24	--	--
OS03G0194600	107.237	162.697	0.659	2.29e-07	-	-	sp|Q9FKC1|B561Q_ARATH Cytochrome b561 and DOMON domain-containing protein At5g48750 OS=Arabidopsis thaliana GN=At5g48750 PE=2 SV=1//2.11342e-25	-	DOMON domain
OS01G0723450	114.689	173.937	0.659	0.0018301	-	-	sp|P34105|MAOX_POPTR NADP-dependent malic enzyme OS=Populus trichocarpa PE=2 SV=3//2.29321e-19	--	--
OS04G0369000	44.035	66.738	0.66	0.0023712	-	-	sp|Q9SHC8|VAP12_ARATH Vesicle-associated protein 1-2 OS=Arabidopsis thaliana GN=PVA12 PE=1 SV=1//1.06199e-18	-	Vesicle-associated membrane protein||MSP domain||PapD-like
OS11G0444700	719.881	1090.25	0.66	0.00011547	-	-	-//-	-	Phox/Bem1p
OS05G0426000	91.648	138.498	0.662	5.76e-05	SWEET1B	Bidirectional sugar transporter SWEET1b [Source:Uniprot/SWISSPROT;Acc:Q60EC2]	sp|Q60EC2|SWT1B_ORYSJ Bidirectional sugar transporter SWEET1b OS=Oryza sativa subsp. japonica GN=SWEET1B PE=2 SV=1//1.6618e-143	SWEET1B	SWEET sugar transporter
OS07G0540100	329.607	497.932	0.662	6.44e-08	-	-	sp|Q8GYA4|CRK10_ARATH Cysteine-rich receptor-like protein kinase 10 OS=Arabidopsis thaliana GN=CRK10 PE=1 SV=3//4.99675e-170	-	Protein kinase, ATP binding site||Gnk2-homologous domain||Protein kinase domain||Protein kinase-like domain||Serine-threonine/tyrosine-protein kinase catalytic domain||Concanavalin A-like lectin/glucanase, subgroup||Serine/threonine-protein kinase, active site
OS04G0616700	991.328	1497.07	0.662	8.95e-05	-	-	sp|C0LGH2|Y1561_ARATH Probable LRR receptor-like serine/threonine-protein kinase At1g56130 OS=Arabidopsis thaliana GN=At1g56130 PE=2 SV=2//0	-	Serine/threonine-protein kinase, active site||Serine-threonine/tyrosine-protein kinase catalytic domain||Leucine-rich repeat domain, L domain-like||Protein kinase, ATP binding site||Concanavalin A-like lectin/glucanase, subgroup||Malectin||Protein kinase domain||Protein kinase-like domain
OS06G0354700	879.699	1328.41	0.662	0.00011782	-	-	sp|Q9FFZ1|PPH_ARATH Pheophytinase, chloroplastic OS=Arabidopsis thaliana GN=PPH PE=1 SV=1//0	-	Alpha/beta hydrolase fold-1||Alpha/Beta hydrolase fold
OS01G0575200	173.67	261.994	0.663	7.1e-07	-	-	sp|Q9LTS4|BH041_ARATH Putative transcription factor bHLH041 OS=Arabidopsis thaliana GN=BHLH41 PE=3 SV=1//2.06102e-19	-	Myc-type, basic helix-loop-helix (bHLH) domain
OS05G0361000	263.209	396.998	0.663	3.94e-05	-	-	sp|O04164|C71A6_NEPRA Cytochrome P450 71A6 (Fragment) OS=Nepeta racemosa GN=CYP71A6 PE=2 SV=1//1.68309e-91	-	Cytochrome P450, conserved site||Cytochrome P450, E-class, group I||Cytochrome P450
OS07G0613800	100.274	151.202	0.663	2.95e-05	-	-	-//-	-	Protein of unknown function DUF1677, plant
OS01G0124100	63.655	95.806	0.664	0.00037595	-	-	sp|Q0JR25|IBBR_ORYSJ Bowman-Birk type bran trypsin inhibitor OS=Oryza sativa subsp. japonica GN=RBBI3.3 PE=1 SV=2//2.55337e-91	-	Proteinase inhibitor I12, Bowman-Birk
OS06G0293500	42.23	63.475	0.665	1.74e-13	-	-	-//-	-	PGG domain
OS06G0700300	250.334	376.075	0.666	8.33e-08	-	-	-//-	-	Protein of unknown function DUF4228, plant
OS12G0109600	56.625	84.982	0.666	0.00092462	-	-	-//-	-	Protein of unknown function DUF1677, Oryza sativa
OS03G0159400	281.845	422.835	0.667	5.53e-08	-	-	sp|F4I8R6|OFP12_ARATH Transcription repressor OFP12 OS=Arabidopsis thaliana GN=OFP12 PE=1 SV=1//4.22201e-10	-	Ovate protein family, C-terminal
OS01G0621200	259.535	389.304	0.667	5.59e-08	-	-	sp|Q8L4X4|GAT2_ARATH Probable GABA transporter 2 OS=Arabidopsis thaliana GN=At5g41800 PE=1 SV=1//0	-	Amino acid transporter, transmembrane
OS08G0480200	43.879	65.804	0.667	0.0029036	-	-	sp|Q9ZWQ9|FLS_CITUN Flavonol synthase/flavanone 3-hydroxylase OS=Citrus unshiu GN=FLS PE=1 SV=1//2.39723e-51	-	Isopenicillin N synthase-like||Non-haem dioxygenase N-terminal domain||Oxoglutarate/iron-dependent dioxygenase
OS01G0748300	40.123	60.14	0.667	0.0014588	-	-	-//-	-	Senescence regulator S40
OS02G0759400	57.051	85.491	0.667	0.0021997	-	-	sp|Q8LGA5|ATL31_ARATH E3 ubiquitin-protein ligase ATL31 OS=Arabidopsis thaliana GN=ATL31 PE=1 SV=2//1.97238e-36	-	Zinc finger, RING/FYVE/PHD-type||Zinc finger, RING-type
OS12G0233100	257.228	385.353	0.668	0.0001796	-	-	-//-	-	WW domain
OS12G0472800	181.149	271.238	0.668	1.35e-06	-	-	-//-	--	--
OS06G0671150	101.6	151.969	0.669	5.12e-05	-	-	sp|Q9SGU2|SAU71_ARATH Auxin-responsive protein SAUR71 OS=Arabidopsis thaliana GN=SAUR71 PE=2 SV=1//1.25299e-08	-	Auxin-induced protein, ARG7
OS09G0554200	202.589	302.997	0.669	4.65e-07	-	-	sp|Q9LM69|ATL80_ARATH RING-H2 finger protein ATL80 OS=Arabidopsis thaliana GN=ATL80 PE=2 SV=1//7.01956e-22	-	Zinc finger, RING-type||Zinc finger, RING/FYVE/PHD-type
OS09G0547500	420.993	628.694	0.67	0.0003058	LOGL9	Probable cytokinin riboside 5'-monophosphate phosphoribohydrolase LOGL9 [Source:Uniprot/SWISSPROT;Acc:B7E7M8]	sp|B7E7M8|LOGL9_ORYSJ Probable cytokinin riboside 5&apos;-monophosphate phosphoribohydrolase LOGL9 OS=Oryza sativa subsp. japonica GN=LOGL9 PE=2 SV=1//6.86862e-142	LOGL9	LOG family||Cytokinin riboside 5'-monophosphate phosphoribohydrolase LOG
OS03G0168300	106.811	159.33	0.67	0.00082785	-	-	sp|P31525|Y1590_SYNP2 Uncharacterized protein SYNPCC7002_A1590 OS=Synechococcus sp. (strain ATCC 27264 / PCC 7002 / PR-6) GN=SYNPCC7002_A1590 PE=4 SV=2//7.25614e-08	-	Protein of unknown function DUF1997
OS07G0124100	201.871	300.903	0.671	0.0010675	PSK4	Phytosulfokines 4 [Source:Uniprot/SWISSPROT;Acc:Q9AR88]	sp|Q9AR88|PSK4_ORYSJ Phytosulfokines 4 OS=Oryza sativa subsp. japonica GN=PSK4 PE=1 SV=1//4.80887e-15	PSK4	Phytosulfokine
OS09G0129600	16.959	25.253	0.672	3.48e-06	-	-	-//-	--	--
OS06G0267900	146.595	218.17	0.672	6.13e-14	-	-	sp|Q7XA40|RGA3_SOLBU Putative disease resistance protein RGA3 OS=Solanum bulbocastanum GN=RGA3 PE=2 SV=2//2.22887e-88	-	NB-ARC||P-loop containing nucleoside triphosphate hydrolase
OS04G0405900	1965.34	2921.82	0.673	0.0002685	-	-	-//-	--	--
OS02G0106100	88.7	131.818	0.673	0.00010293	-	-	sp|Q9FSV7|SST_FESAR Sucrose:sucrose 1-fructosyltransferase OS=Festuca arundinacea GN=1-SST PE=1 SV=1//0	-	Beta-fructofuranosidase||Glycosyl hydrolase, five-bladed beta-propellor domain||Glycosyl hydrolase family 32, C-terminal||Glycoside hydrolase, family 32, active site||Glycosyl hydrolase family 32, N-terminal||Concanavalin A-like lectin/glucanase, subgroup||Glycoside hydrolase, family 32
OS01G0234700	157.025	233.348	0.673	2.87e-06	-	-	-//-	-	Late embryogenesis abundant protein, LEA-14
OS02G0306401	4822.39	7164.93	0.673	5.41e-11	-	-	sp|Q9ST02|NAATA_HORVU Nicotianamine aminotransferase A OS=Hordeum vulgare GN=naat-A PE=1 SV=2//0	-	Pyridoxal phosphate-dependent transferase||Tyrosine/nicotianamine aminotransferase||Pyridoxal phosphate-dependent transferase, major region, subdomain 2||Aminotransferase, class I/classII||Pyridoxal phosphate-dependent transferase, major region, subdomain 1
OS02G0828200	245.815	364.999	0.673	2.05e-07	-	-	-//-	-	Tetratricopeptide-like helical
OS03G0582200	244.719	363.304	0.674	2.22e-05	SCAMP4	Secretory carrier-associated membrane protein 4 [Source:Uniprot/SWISSPROT;Acc:Q75IC7]	sp|Q75IC7|SCAM4_ORYSJ Secretory carrier-associated membrane protein 4 OS=Oryza sativa subsp. japonica GN=SCAMP4 PE=2 SV=1//1.34499e-177	SCAMP4	-||SCAMP
OS07G0607500	94.206	139.847	0.674	0.00056015	-	-	-//-	-	Protein of unknown function DUF1195
OS09G0508900	255.686	379.24	0.674	2.72e-05	-	-	sp|O04200|PXN_ARATH Peroxisomal nicotinamide adenine dinucleotide carrier OS=Arabidopsis thaliana GN=PXN PE=1 SV=1//1.05152e-123	-	Mitochondrial carrier domain||Mitochondrial substrate/solute carrier
OS03G0305100	107.563	159.486	0.674	4.06e-05	-	-	sp|Q8VZF1|AEE7_ARATH Acetate/butyrate--CoA ligase AAE7, peroxisomal OS=Arabidopsis thaliana GN=AAE7 PE=1 SV=1//0	-	AMP-binding, conserved site||AMP-dependent synthetase/ligase||AMP-binding enzyme C-terminal domain
OS02G0782900	59.525	88.165	0.675	0.00088298	-	-	-//-	--	--
OS11G0623700	218.218	322.844	0.676	6.1e-07	-	-	-//-	--	--
OS10G0463800	635.112	939.121	0.676	2.41e-09	-	-	-//-	-	Domain of unknown function DUF1338
OS03G0586500	949.406	1403.35	0.677	8.98e-07	-	-	-//-	--	--
OS10G0509401	169.479	250.496	0.677	0.00033373	-	-	-//-	--	--
OS10G0122000	107.962	159.487	0.677	4.14e-05	-	-	sp|Q66PF2|URT1_FRAAN Putative UDP-rhamnose:rhamnosyltransferase 1 OS=Fragaria ananassa GN=GT4 PE=2 SV=1//4.07115e-79	-	UDP-glucuronosyl/UDP-glucosyltransferase
OS01G0681700	167.675	247.693	0.677	0.0024138	-	-	-//-	--	--
OS08G0198900	308.703	455.968	0.677	5.65e-08	-	-	sp|Q6AVI0|RSLE2_ORYSJ Zinc finger BED domain-containing protein RICESLEEPER 2 OS=Oryza sativa subsp. japonica GN=Os03g0733400 PE=2 SV=1//2.05511e-60	--	--
OS12G0434400	54.284	80.179	0.677	7.5e-08	-	-	sp|Q2QSB9|AMPL1_ORYSJ Putative leucine aminopeptidase 1 OS=Oryza sativa subsp. japonica GN=Os12g0434400 PE=3 SV=2//0	-	Peptidase M17, leucine aminopeptidase||Peptidase M17, leucyl aminopeptidase, N-terminal||Peptidase M17, leucyl aminopeptidase, C-terminal||Leucine aminopeptidase/peptidase B
OS12G0555000	1287.32	1901.41	0.677	0.0013174	-	-	sp|Q05736|PR1_ASPOF Pathogenesis-related protein 1 OS=Asparagus officinalis GN=PR1 PE=2 SV=1//1.38886e-07	-	Bet v I type allergen||START-like domain||Polyketide cyclase/dehydrase
OS03G0146800	68.609	101.321	0.677	0.0027901	-	-	-//-	--	--
OS11G0129200	81.777	120.75	0.677	0.00025881	-	-	sp|Q9LYT3|TT12_ARATH Protein TRANSPARENT TESTA 12 OS=Arabidopsis thaliana GN=TT12 PE=2 SV=1//2.85128e-104	-	Multi antimicrobial extrusion protein
OS07G0116600	138.342	204.125	0.678	3.31e-05	-	-	sp|O64815|HLS1L_ARATH Probable N-acetyltransferase HLS1-like OS=Arabidopsis thaliana GN=At2g23060 PE=2 SV=1//2.3037e-121	-	Acyl-CoA N-acyltransferase||GNAT domain
OS04G0634700	226.203	333.568	0.678	4.6e-07	-	-	sp|Q9C5E5|DGK5_ARATH Diacylglycerol kinase 5 OS=Arabidopsis thaliana GN=DGK5 PE=2 SV=1//0	-	Diacylglycerol kinase, accessory domain||Diacylglycerol kinase, plant||Diacylglycerol kinase, catalytic domain||ATP-NAD kinase-like domain
OS05G0576500	109.063	160.786	0.678	4.37e-05	-	-	sp|Q945B6|AOP1L_ARATH Probable 2-oxoglutarate-dependent dioxygenase AOP1.2 OS=Arabidopsis thaliana GN=AOP1.2 PE=2 SV=1//3.71573e-23	-	Isopenicillin N synthase-like
OS05G0560200	79.616	117.289	0.679	0.00024678	-	-	-//-	-	Transcription factor TGA like domain
OS01G0167900	93.033	137.02	0.679	0.001494	-	-	sp|F4KEW8|NET4A_ARATH Protein NETWORKED 4A OS=Arabidopsis thaliana GN=NET4A PE=2 SV=1//7.34493e-46	-	KIP1-like
OS06G0554600	160.852	236.782	0.679	2.22e-05	-	-	-//-	-	Protein of unknown function DUF761, plant
OS01G0883000	70.583	103.813	0.68	0.0025588	-	-	sp|O04086|Y1105_ARATH Probable receptor-like protein kinase At1g11050 OS=Arabidopsis thaliana GN=At1g11050 PE=2 SV=1//8.66147e-135	-	Protein kinase, ATP binding site||Concanavalin A-like lectin/glucanase, subgroup||Serine/threonine-protein kinase, active site||Protein kinase domain||Protein kinase-like domain
OS01G0753800	2718.79	3995.97	0.68	0.0015351	-	-	-//-	--	--
OS10G0160600	830.358	1220.29	0.68	5.24e-10	-	-	-//-	--	--
OS11G0474900	36.978	54.305	0.681	4.18e-10	-	-	sp|Q6BDZ9|KSL8_ORYSJ Stemar-13-ene synthase OS=Oryza sativa subsp. japonica GN=KSL8 PE=2 SV=2//8.31913e-90	-	Terpenoid cyclases/protein prenyltransferase alpha-alpha toroid
OS03G0729300	190.695	279.953	0.681	3.82e-05	-	-	sp|Q9ZUU2|AAED1_ARATH Thioredoxin-like protein AAED1, chloroplastic OS=Arabidopsis thaliana GN=At2g37240 PE=2 SV=2//5.44672e-19	-	Peroxiredoxin-like FAM213/AAED1||Thioredoxin-like fold
OS02G0501350	70.213	103.051	0.681	0.00069685	-	-	-//-	--	--
OS09G0370500	292.802	429.613	0.682	0.0004106	-	-	-//-	-	VQ
OS02G0134400	142.852	209.38	0.682	0.00021266	-	L-aspartate oxidase, chloroplastic [Source:Uniprot/SWISSPROT;Acc:Q6Z836]	sp|Q6Z836|NADB_ORYSJ L-aspartate oxidase, chloroplastic OS=Oryza sativa subsp. japonica GN=Os02g0134400 PE=3 SV=1//0	-	Succinate dehydrogenase/fumarate reductase flavoprotein, catalytic domain||Pyridine nucleotide-disulphide oxidoreductase, FAD/NAD(P)-binding domain||FAD binding domain||Fumarate reductase/succinate dehydrogenase flavoprotein-like, C-terminal||L-aspartate oxidase
OS07G0660100	174.166	255.19	0.682	2.02e-05	-	-	-//-	--	--
OS02G0155000	87.52	128.159	0.683	0.00023153	-	-	sp|Q9C7S5|PSYR1_ARATH Tyrosine-sulfated glycopeptide receptor 1 OS=Arabidopsis thaliana GN=PSYR1 PE=2 SV=1//8.68038e-09	--	--
OS11G0266500	403.147	590.259	0.683	9.87e-06	-	-	sp|Q39214|RPM1_ARATH Disease resistance protein RPM1 OS=Arabidopsis thaliana GN=RPM1 PE=1 SV=1//3.2565e-57	--	--
OS01G0102300	212.719	311.443	0.683	1.02e-06	-	-	sp|Q9SW33|TL1Y_ARATH Thylakoid lumenal 17.9 kDa protein, chloroplastic OS=Arabidopsis thaliana GN=At4g24930 PE=1 SV=1//9.34588e-45	--	--
OS01G0175500	105.797	154.761	0.684	6.63e-05	-	-	-//-	-	Domain of unknown function DUF1618
OS04G0629300	78.392	114.419	0.685	0.00041154	-	-	sp|O60177|YG42_SCHPO Uncharacterized ATP-dependent helicase C23E6.02 OS=Schizosaccharomyces pombe (strain 972 / ATCC 24843) GN=SPBC23E6.02 PE=3 SV=1//6.62328e-102	-	Zinc finger, C3HC4 RING-type||Helicase, C-terminal||Zinc finger, RING-type||Zinc finger, RING-type, conserved site||SNF2-related||Zinc finger, RING/FYVE/PHD-type||Helicase, superfamily 1/2, ATP-binding domain||P-loop containing nucleoside triphosphate hydrolase
OS06G0329900	342.996	500.596	0.685	0.00012887	-	-	sp|D9J100|AAMT3_MAIZE Anthranilate O-methyltransferase 3 OS=Zea mays GN=AAMT3 PE=1 SV=1//3.81657e-56	-	S-adenosyl-L-methionine-dependent methyltransferase-like||SAM dependent carboxyl methyltransferase
OS11G0686250	50.43	73.581	0.685	0.0029545	-	-	sp|Q9SHB5|WRK55_ARATH WRKY transcription factor 55 OS=Arabidopsis thaliana GN=WRKY55 PE=2 SV=1//3.73855e-09	-	DNA-binding WRKY
OS07G0249900	75.007	109.321	0.686	0.00051996	-	-	sp|Q8H3C7|ILL9_ORYSJ IAA-amino acid hydrolase ILR1-like 9 OS=Oryza sativa subsp. japonica GN=ILL9 PE=2 SV=2//5.44831e-82	-	Peptidase M20||Peptidase M20, dimerisation domain
OS03G0411800	924.523	1346.36	0.687	5.82e-06	ZIP2	Zinc transporter 2 [Source:Uniprot/SWISSPROT;Acc:Q852F6]	sp|Q852F6|ZIP2_ORYSJ Zinc transporter 2 OS=Oryza sativa subsp. japonica GN=ZIP2 PE=2 SV=1//3.69984e-175	ZIP2	Zinc/iron permease
OS02G0137700	68.707	100.043	0.687	0.00070417	-	-	sp|Q1H537|DCVR_ARATH Divinyl chlorophyllide a 8-vinyl-reductase, chloroplastic OS=Arabidopsis thaliana GN=DVR PE=1 SV=1//8.27799e-06	-	Galactose-binding domain-like||NAD(P)-binding domain||NADH:ubiquinone oxidoreductase intermediate-associated protein 30
OS08G0469600	169.388	246.342	0.688	0.0018085	-	-	-//-	--	--
OS01G0871900	87.367	126.968	0.688	0.00032787	-	-	sp|Q9C7U1|PTR25_ARATH Protein NRT1/ PTR FAMILY 5.12 OS=Arabidopsis thaliana GN=NPF5.12 PE=2 SV=1//6.2827e-69	-	Major facilitator superfamily domain||Proton-dependent oligopeptide transporter family
OS09G0132900	1221.32	1774.28	0.688	4.59e-06	-	-	sp|Q67ZI9|GDL48_ARATH GDSL esterase/lipase At2g42990 OS=Arabidopsis thaliana GN=At2g42990 PE=2 SV=1//3.79588e-116	-	SGNH hydrolase-type esterase domain||Lipase, GDSL
OS05G0130100	69.48	100.884	0.689	0.0010167	-	-	sp|Q9CAL3|CRK2_ARATH Cysteine-rich receptor-like protein kinase 2 OS=Arabidopsis thaliana GN=CRK2 PE=2 SV=1//3.2053e-09	-	Gnk2-homologous domain||Protein kinase, ATP binding site||Serine/threonine-protein kinase, active site||Concanavalin A-like lectin/glucanase, subgroup||Protein kinase-like domain||Serine-threonine/tyrosine-protein kinase catalytic domain||Protein kinase domain
OS01G0857400	192.279	279.095	0.689	8.63e-06	-	-	sp|F4HW02|GAT1_ARATH GABA transporter 1 OS=Arabidopsis thaliana GN=GAT1 PE=1 SV=1//0	-	Amino acid transporter, transmembrane
OS12G0242800	56.648	82.181	0.689	0.0025692	-	-	-//-	-	TRAM/LAG1/CLN8 homology domain
OS06G0284500	125.242	181.546	0.69	3.83e-05	-	-	sp|Q8L9V6|DOF11_ARATH Dof zinc finger protein DOF1.1 OS=Arabidopsis thaliana GN=DOF1.1 PE=1 SV=2//7.225e-26	-	Zinc finger, Dof-type
OS04G0468000	20.751	30.068	0.69	1.21e-06	-	-	-//-	--	--
OS06G0130800	8819.94	12774.5	0.69	7.06e-10	-	-	sp|P40267|H1_SOLPN Histone H1 OS=Solanum pennellii PE=2 SV=1//7.90557e-25	-	Linker histone H1/H5, domain H15||Winged helix-turn-helix DNA-binding domain
OS03G0232400	100.98	146.252	0.69	0.001974	-	-	sp|O81003|PSK2_ARATH Phytosulfokines 2 OS=Arabidopsis thaliana GN=PSK2 PE=2 SV=1//7.58976e-11	-	Phytosulfokine
OS11G0649700	66.914	96.879	0.691	1.78e-15	-	CASP-like protein 1U2 [Source:Uniprot/SWISSPROT;Acc:Q2R0D1]	sp|Q2R0D1|CSPLK_ORYSJ CASP-like protein 1U2 OS=Oryza sativa subsp. japonica GN=Os11g0649700 PE=2 SV=1//8.39357e-90	-	Uncharacterised protein family UPF0497, trans-membrane plant subgroup||Uncharacterised protein family UPF0497, trans-membrane plant
OS05G0197300	61.93	89.647	0.691	0.0015558	-	-	-//-	--	--
OS05G0322900	694.732	1004.67	0.692	5.64e-05	-	-	sp|Q9LY00|WRK70_ARATH Probable WRKY transcription factor 70 OS=Arabidopsis thaliana GN=WRKY70 PE=2 SV=1//2.55571e-15	-	DNA-binding WRKY
OS02G0575700	825.385	1192.96	0.692	9.28e-05	-	-	sp|Q9SZ67|WRK19_ARATH Probable WRKY transcription factor 19 OS=Arabidopsis thaliana GN=WRKY19 PE=2 SV=1//9.18442e-46	--	--
OS01G0924200	159.602	230.674	0.692	0.00042199	-	-	-//-	-	Domain of unknown function DUF4408
OS06G0693000	70.744	102.065	0.693	0.001118	-	-	sp|O65479|CRK20_ARATH Putative cysteine-rich receptor-like protein kinase 20 OS=Arabidopsis thaliana GN=CRK20 PE=2 SV=2//3.40467e-87	-	Protein kinase domain||Protein kinase-like domain||Concanavalin A-like lectin/glucanase, subgroup||Serine/threonine-protein kinase, active site||Protein kinase, ATP binding site
OS08G0112300	204.605	295.124	0.693	6.78e-10	-	-	sp|Q9SND9|Y3028_ARATH Uncharacterized acetyltransferase At3g50280 OS=Arabidopsis thaliana GN=At3g50280 PE=3 SV=1//1.44842e-66	-	Transferase||Chloramphenicol acetyltransferase-like domain
OS03G0324200	392.654	566.114	0.694	8.5e-08	-	-	sp|O24606|EIN3_ARATH Protein ETHYLENE INSENSITIVE 3 OS=Arabidopsis thaliana GN=EIN3 PE=1 SV=1//6.77917e-149	-	Ethylene insensitive 3-like protein, DNA-binding domain
OS08G0398300	69.741	100.544	0.694	0.0010175	-	-	sp|Q9STT5|AB7A_ARATH ABC transporter A family member 7 OS=Arabidopsis thaliana GN=ABCA7 PE=3 SV=2//0	-	ABC transporter-like||P-loop containing nucleoside triphosphate hydrolase||ABC transporter A, ABCA||ABC transporter, conserved site||AAA+ ATPase domain
OS01G0916000	70.321	101.326	0.694	3.57e-06	-	-	-//-	--	--
OS10G0154700	76.486	110.159	0.694	0.00062972	-	-	sp|Q39613|CYPH_CATRO Peptidyl-prolyl cis-trans isomerase OS=Catharanthus roseus GN=PCKR1 PE=1 SV=1//5.32286e-63	-	Cyclophilin-like domain||Cyclophilin-like peptidyl-prolyl cis-trans isomerase domain||Cyclophilin-type peptidyl-prolyl cis-trans isomerase||Cyclophilin-type peptidyl-prolyl cis-trans isomerase, conserved site
OS07G0122200	149.315	215.039	0.694	2.16e-05	-	-	-//-	-	Protein of unknown function DUF1719, Oryza sativa
OS01G0135600	77.597	111.715	0.695	0.00068962	-	-	-//-	--	--
OS10G0566400	99.07	142.626	0.695	0.0007098	-	-	sp|P0C041|ATL53_ARATH Putative RING-H2 finger protein ATL53 OS=Arabidopsis thaliana GN=ATL53 PE=3 SV=2//5.21393e-14	-	Zinc finger, RING-type||Zinc finger, RING/FYVE/PHD-type
OS03G0572900	61.269	88.125	0.695	0.0020031	-	-	sp|Q9LYT3|TT12_ARATH Protein TRANSPARENT TESTA 12 OS=Arabidopsis thaliana GN=TT12 PE=2 SV=1//4.39658e-128	-	Multi antimicrobial extrusion protein
OS03G0100040	238.479	342.875	0.696	1.3e-06	-	-	sp|Q9XG98|KPRS1_SPIOL Ribose-phosphate pyrophosphokinase 1 OS=Spinacia oleracea GN=PRS1 PE=2 SV=1//0	-	Ribose-phosphate pyrophosphokinase, N-terminal domain||Ribose-phosphate diphosphokinase||Phosphoribosyltransferase-like
OS01G0681600	385.619	554.187	0.696	1.57e-07	-	-	sp|Q8K1J5|SDE2_MOUSE Protein SDE2 homolog OS=Mus musculus GN=Sde2 PE=1 SV=1//4.0303e-11	-	Sde2 N-terminal domain
OS08G0429225	205.914	295.904	0.696	4.08e-06	-	-	sp|Q6NLC8|Y1648_ARATH Uncharacterized protein At1g66480 OS=Arabidopsis thaliana GN=At1g66480 PE=2 SV=1//1.99791e-26	--	--
OS02G0734600	588.573	845.568	0.696	0.00020737	-	-	sp|Q9CAB8|PXG5_ARATH Probable peroxygenase 5 OS=Arabidopsis thaliana GN=PXG5 PE=2 SV=1//1.728e-10	-	EF-hand domain||EF-hand domain pair||Caleosin-related
OS08G0293300	28.988	41.642	0.696	1.54e-08	-	-	sp|Q9STE7|R13L3_ARATH Putative disease resistance RPP13-like protein 3 OS=Arabidopsis thaliana GN=RPP13L3 PE=3 SV=1//5.31006e-45	-	NB-ARC||P-loop containing nucleoside triphosphate hydrolase||Leucine-rich repeat domain, L domain-like
OS09G0403000	108.117	155.261	0.696	0.00011855	-	-	sp|Q6NLC8|Y1648_ARATH Uncharacterized protein At1g66480 OS=Arabidopsis thaliana GN=At1g66480 PE=2 SV=1//6.24523e-22	-	Protein of unknown function DUF4228, plant
OS08G0141300	1672.16	2400.89	0.696	3.28e-10	-	-	sp|Q8VYN2|VAP42_ARATH Vesicle-associated protein 4-2 OS=Arabidopsis thaliana GN=PVA42 PE=1 SV=1//1.43255e-85	-	PapD-like||MSP domain||Vesicle-associated membrane protein
OS09G0562700	98.348	141.011	0.697	0.00026319	-	-	sp|P12412|CYSEP_VIGMU Vignain OS=Vigna mungo PE=1 SV=1//7.21056e-62	--	--
OS06G0470350	339.546	486.637	0.698	2.79e-07	-	-	-//-	--	--
OS11G0582100	483.874	693.364	0.698	2.87e-08	-	-	sp|Q8LPN7|RNG1L_ARATH E3 ubiquitin-protein ligase RING1-like OS=Arabidopsis thaliana GN=At3g19950 PE=1 SV=1//1.12435e-10	-	Zinc finger, RING-type||Zinc finger, RING/FYVE/PHD-type
OS02G0326700	206.86	296.383	0.698	5.36e-06	-	-	sp|Q9FFX0|RBL9_ARATH RHOMBOID-like protein 9, chloroplastic OS=Arabidopsis thaliana GN=RBL9 PE=2 SV=1//5.07226e-39	-	Peptidase S54, rhomboid domain||Peptidase S54, rhomboid
OS01G0802100	581.098	832.073	0.698	2.4e-08	ISPE	4-diphosphocytidyl-2-C-methyl-D-erythritol kinase, chloroplastic [Source:Uniprot/SWISSPROT;Acc:Q8S2G0]	sp|Q8S2G0|ISPE_ORYSJ 4-diphosphocytidyl-2-C-methyl-D-erythritol kinase, chloroplastic OS=Oryza sativa subsp. japonica GN=ISPE PE=2 SV=1//0	ISPE	GHMP kinase N-terminal domain||Ribosomal protein S5 domain 2-type fold||Ribosomal protein S5 domain 2-type fold, subgroup||GHMP kinase, C-terminal domain||4-diphosphocytidyl-2C-methyl-D-erythritol kinase
OS02G0730000	274.554	392.946	0.699	9.42e-07	-	-	sp|Q8S528|AL2B7_ARATH Aldehyde dehydrogenase family 2 member B7, mitochondrial OS=Arabidopsis thaliana GN=ALDH2B7 PE=2 SV=2//0	-	Aldehyde dehydrogenase, N-terminal||Aldehyde dehydrogenase, C-terminal||Aldehyde dehydrogenase, glutamic acid active site||Aldehyde dehydrogenase, conserved site||Aldehyde/histidinol dehydrogenase||Aldehyde dehydrogenase domain
OS04G0577200	1087.41	1555.54	0.699	0.00039715	-	-	sp|Q8GYY5|RGAP3_ARATH Rho GTPase-activating protein 3 OS=Arabidopsis thaliana GN=ROPGAP3 PE=2 SV=1//9.69764e-127	-	Rho GTPase-activating protein domain||CRIB domain||Rho GTPase activation protein
OS04G0504700	74.949	107.189	0.699	0.00075606	-	-	-//-	--	--
OS06G0174300	88.846	126.991	0.7	0.00045474	-	-	sp|Q8GY89|SRX_ARATH Sulfiredoxin, chloroplastic/mitochondrial OS=Arabidopsis thaliana GN=SRX PE=1 SV=1//6.36682e-49	-	ParB/Sulfiredoxin||Sulfiredoxin
OS06G0522300	8.296	11.857	0.7	0.0024729	-	-	sp|Q0D3N0|PER2_ORYSJ Peroxidase 2 OS=Oryza sativa subsp. japonica GN=PRX112 PE=2 SV=1//9.4088e-78	-	Plant peroxidase||Haem peroxidase, plant/fungal/bacterial||Peroxidases heam-ligand binding site||Peroxidase, active site||Haem peroxidase
OS12G0277000	150.826	215.427	0.7	2.11e-05	-	-	sp|Q9LM76|PUB44_ARATH U-box domain-containing protein 44 OS=Arabidopsis thaliana GN=PUB44 PE=1 SV=1//0	-	Armadillo||U box domain||Zinc finger, RING/FYVE/PHD-type||Armadillo-type fold||Armadillo-like helical
OS06G0666400	239.661	342.095	0.701	0.0024333	-	-	-//-	-	VQ
OS02G0300700	225.265	321.386	0.701	7.83e-06	-	-	sp|P47815|IF1A_WHEAT Eukaryotic translation initiation factor 1A OS=Triticum aestivum PE=1 SV=2//2.02723e-67	-	Translation initiation factor 1A (eIF-1A), conserved site||RNA-binding domain, S1, IF1 type||Nucleic acid-binding, OB-fold||Translation initiation factor 1A (eIF-1A)
OS10G0528300	23.373	33.321	0.701	0.00092926	-	-	sp|Q06398|GSTU6_ORYSJ Probable glutathione S-transferase GSTU6 OS=Oryza sativa subsp. japonica GN=GSTU6 PE=2 SV=2//1.80486e-72	-	Glutathione S-transferase, C-terminal-like||Thioredoxin-like fold||Glutathione S-transferase, N-terminal
OS04G0677300	17.842	25.42	0.702	9.18e-06	-	-	sp|Q9SJ52|YLS9_ARATH Protein YLS9 OS=Arabidopsis thaliana GN=YLS9 PE=2 SV=1//2.07744e-10	-	Late embryogenesis abundant protein, LEA-14
OS07G0446600	342.869	488.302	0.702	2.83e-07	-	-	-//-	-	Small subunit of serine palmitoyltransferase-like
OS04G0466000	136.217	193.972	0.702	6.35e-05	-	-	-//-	--	--
OS05G0514400	555.159	790.47	0.702	0.00067748	-	-	-//-	-	Protein of unknown function DUF688
OS05G0495600	162.8	231.593	0.703	0.0017326	-	-	sp|Q65X71|ACA6_ORYSJ Probable calcium-transporting ATPase 6, plasma membrane-type OS=Oryza sativa subsp. japonica GN=Os05g0495600 PE=3 SV=1//1.14492e-17	-	Calcium-transporting P-type ATPase, subfamily IIB||P-type ATPase, transmembrane domain||P-type ATPase, cytoplasmic domain N||Cation-transporting P-type ATPase, C-terminal||HAD-like domain||P-type ATPase, phosphorylation site||P-type ATPase, A domain||Cation-transporting P-type ATPase, N-terminal||Cation-transporting P-type ATPase
Novel00151	114.904	163.406	0.703	0.00012347	--	hypothetical protein OsJ_32424 [Oryza sativa Japonica Group]	-//-	-	Dynamin central domain||GTPase effector domain, GED||Pleckstrin homology-like domain||Dynamin GTPase effector||Dynamin, GTPase region, conserved site||P-loop containing nucleoside triphosphate hydrolase||Dynamin superfamily||Pleckstrin homology domain||Dynamin, GTPase domain||Dynamin-type guanine nucleotide-binding (G) domain
OS11G0614800	232.766	330.96	0.703	0.00067185	-	-	sp|Q2R185|KRP3_ORYSJ Cyclin-dependent kinase inhibitor 3 OS=Oryza sativa subsp. japonica GN=KRP3 PE=2 SV=2//1.12295e-48	-	Cyclin-dependent kinase inhibitor
OS04G0630400	177.051	251.714	0.703	0.00018761	-	-	sp|Q9SEV0|BAN_ARATH Anthocyanidin reductase OS=Arabidopsis thaliana GN=BAN PE=1 SV=2//1.2206e-92	-	NAD-dependent epimerase/dehydratase||NAD(P)-binding domain
OS02G0194900	68.753	97.674	0.704	0.0017243	-	-	sp|P23923|HBP1B_WHEAT Transcription factor HBP-1b(c38) OS=Triticum aestivum PE=2 SV=1//1.90449e-78	-	Transcription factor TGA like domain||Basic-leucine zipper domain
OS06G0706400	667.037	947.603	0.704	1.82e-08	-	-	sp|Q93Z20|PTR17_ARATH Protein NRT1/ PTR FAMILY 8.5 OS=Arabidopsis thaliana GN=NPF8.5 PE=2 SV=1//1.12529e-27	-	Major facilitator superfamily domain||Proton-dependent oligopeptide transporter family
OS12G0599800	259.454	368.558	0.704	0.0028936	-	-	-//-	-	Pectinesterase inhibitor domain
OS04G0570500	552.503	784.782	0.704	0.0027083	-	-	sp|Q7XU38|C87A3_ORYSJ Cytochrome P450 87A3 OS=Oryza sativa subsp. japonica GN=CYP87A3 PE=2 SV=3//6.85584e-168	-	Cytochrome P450||Cytochrome P450, E-class, group IV||Cytochrome P450, conserved site
OS01G0766300	86.02	122.149	0.704	3.37e-07	-	-	-//-	--	--
OS01G0627933	188.002	266.854	0.705	1.01e-05	-	-	sp|Q9LUC5|C7A15_ARATH Cytochrome P450 72A15 OS=Arabidopsis thaliana GN=CYP72A15 PE=2 SV=1//1.08036e-134	-	Cytochrome P450||Cytochrome P450, E-class, group I
OS10G0522000	77.72	110.313	0.705	0.0010024	-	-	sp|Q9ZPH9|PMTF_ARATH Probable methyltransferase PMT15 OS=Arabidopsis thaliana GN=At4g00750 PE=2 SV=1//8.00812e-69	-	S-adenosyl-L-methionine-dependent methyltransferase-like||Putative S-adenosyl-L-methionine-dependent methyltransferase
OS08G0101500	115.57	164.009	0.705	0.00035131	-	-	sp|Q9SL95|MOT1_ARATH Molybdate transporter 1 OS=Arabidopsis thaliana GN=MOT1 PE=1 SV=1//2.85527e-139	-	Molybdate transporter 1||Molybdate transporter 1/2
OS07G0585000	2754.96	3907.85	0.705	3.95e-10	-	-	-//-	-	C2 domain
OS07G0613000	190.969	270.548	0.706	0.00067133	-	-	sp|Q67UU0|RSH3_ORYSJ Probable GTP diphosphokinase RSH3, chloroplastic OS=Oryza sativa subsp. japonica GN=RSH3 PE=2 SV=1//1.0478e-26	-	Beta-grasp domain
OS12G0130200	40.868	57.866	0.706	1.8e-11	-	-	sp|P17801|KPRO_MAIZE Putative receptor protein kinase ZmPK1 OS=Zea mays GN=PK1 PE=2 SV=2//0	-	S-locus glycoprotein||Protein kinase, ATP binding site||Epidermal growth factor-like domain||Protein kinase-like domain||Protein kinase domain||Concanavalin A-like lectin/glucanase, subgroup||Apple-like
OS08G0526400	255.375	361.555	0.706	0.00059869	-	-	sp|Q8GYN5|RIN4_ARATH RPM1-interacting protein 4 OS=Arabidopsis thaliana GN=RIN4 PE=1 SV=1//1.4121e-06	-	Pathogenic type III effector avirulence factor Avr cleavage site
OS10G0160700	102.065	144.404	0.707	0.00033262	-	-	-//-	--	--
OS03G0823000	307.997	435.378	0.707	9.76e-05	-	-	sp|O81291|LRK44_ARATH L-type lectin-domain containing receptor kinase IV.4 OS=Arabidopsis thaliana GN=LECRK44 PE=3 SV=1//2.69072e-164	-	Concanavalin A-like lectin/glucanase, subgroup||Serine/threonine-protein kinase, active site||Legume lectin domain||Protein kinase-like domain||Protein kinase domain||Protein kinase, ATP binding site
OS04G0496150	82.908	117.166	0.708	0.00080045	-	-	sp|Q9M2E2|SDR1_ARATH (+)-neomenthol dehydrogenase OS=Arabidopsis thaliana GN=SDR1 PE=1 SV=1//2.82454e-12	-	NAD(P)-binding domain||Glucose/ribitol dehydrogenase
OS12G0585300	177.9	250.963	0.709	2.06e-05	-	-	-//-	-	Protein of unknown function DUF295||F-box domain
OS03G0428200	72.319	101.896	0.71	6.8e-10	-	-	sp|Q39761|DCS1_GOSAR (+)-delta-cadinene synthase isozyme XC1 OS=Gossypium arboreum PE=1 SV=1//8.63305e-26	-	Terpene synthase, N-terminal domain||Terpenoid cyclases/protein prenyltransferase alpha-alpha toroid
OS03G0667300	313.488	441.574	0.71	4.06e-09	IRT2	Fe(2+) transport protein 2 [Source:Uniprot/SWISSPROT;Acc:Q6L8G1]	sp|Q6L8G1|IRT2_ORYSJ Fe(2+) transport protein 2 OS=Oryza sativa subsp. japonica GN=IRT2 PE=2 SV=1//0	IRT2	Zinc/iron permease||Zinc/iron permease, fungal/plant
OS03G0114700	161.549	227.383	0.71	5.41e-05	-	-	-//-	--	--
OS11G0109500	148.874	209.331	0.711	5.98e-05	-	-	sp|Q2RBJ2|CAN2_ORYSJ Probable staphylococcal-like nuclease CAN2 OS=Oryza sativa subsp. japonica GN=Os11g0109500 PE=2 SV=1//2.64344e-10	-	Staphylococcal nuclease (SNase-like), OB-fold
OS01G0920100	1463.95	2057.92	0.711	3.62e-09	-	-	sp|Q9LK32|Y3721_ARATH Uncharacterized protein At3g27210 OS=Arabidopsis thaliana GN=Y-2 PE=1 SV=1//1.43966e-12	--	--
OS11G0591800	27.381	38.464	0.712	0.00026785	-	-	sp|P28814|BARW_HORVU Barwin OS=Hordeum vulgare PE=1 SV=1//8.20598e-59	-	Barwin domain||RlpA-like double-psi beta-barrel domain||Barwin, conserved site
Novel00046	24.647	34.61	0.712	5.27e-07	--	putative peroxidase [Oryza sativa Japonica Group]>gi|55700913|tpe|CAH69265.1| TPA: class III peroxidase 23 precursor [Oryza sativa Japonica Group]>gi|125529222|gb|EAY77336.1| hypothetical protein OsI_05318 [Oryza sativa Indica Group]	sp|P84516|PER1_SORBI Cationic peroxidase SPC4 OS=Sorghum bicolor GN=Sb03g046810 PE=1 SV=2//5.46484e-169	-	Twin-arginine translocation pathway, signal sequence||Haem peroxidase||Peroxidases heam-ligand binding site||Peroxidase, active site||Haem peroxidase, plant/fungal/bacterial||Plant peroxidase
OS05G0417600	100.836	141.569	0.712	0.00037819	-	-	-//-	--	--
OS08G0560000	140.891	197.66	0.713	0.0012694	-	-	sp|Q9C899|F6H2_ARATH Feruloyl CoA ortho-hydroxylase 2 OS=Arabidopsis thaliana GN=F6&apos;H2 PE=1 SV=1//7.22118e-47	-	Non-haem dioxygenase N-terminal domain||Isopenicillin N synthase-like||Oxoglutarate/iron-dependent dioxygenase
Novel00774	158.694	222.623	0.713	4.67e-05	--	hypothetical protein [Oryza sativa Japonica Group]	-//-	--	--
OS09G0555500	163.253	228.865	0.713	4.68e-05	-	-	sp|Q52QW5|PSY_ONCHC Phytoene synthase, chloroplastic OS=Oncidium hybrid cultivar GN=PSY PE=2 SV=1//2.04935e-175	-	Squalene/phytoene synthase, conserved site||Terpenoid synthase||Squalene/phytoene synthase
OS12G0466200	1383.31	1938.78	0.713	1.44e-07	-	-	-//-	--	--
OS06G0602500	190.913	267.499	0.714	2.21e-05	-	-	sp|P17801|KPRO_MAIZE Putative receptor protein kinase ZmPK1 OS=Zea mays GN=PK1 PE=2 SV=2//0	-	S-locus glycoprotein||Protein kinase, ATP binding site||Apple-like||Serine/threonine-protein kinase, active site||Protein kinase-like domain||Bulb-type lectin domain||Protein kinase domain||S-receptor-like serine/threonine-protein kinase||Concanavalin A-like lectin/glucanase, subgroup
OS11G0448700	673.561	943.475	0.714	0.0010668	-	-	-//-	--	--
OS11G0128300	490.391	686.213	0.715	0.002987	MIF1	Mini zinc finger protein 1 [Source:Uniprot/SWISSPROT;Acc:Q2RB28]	sp|Q2RB28|MIF1_ORYSJ Mini zinc finger protein 1 OS=Oryza sativa subsp. japonica GN=MIF1 PE=3 SV=1//3.58836e-38	MIF1	ZF-HD homeobox protein, Cys/His-rich dimerisation domain
OS12G0230600	1154.29	1614.16	0.715	9.68e-09	-	-	-//-	-	Protein of unknown function DUF1685
OS04G0405300	325.14	454.609	0.715	1.54e-11	-	-	sp|Q7FAE1|MOMAS_ORYSJ Momilactone A synthase OS=Oryza sativa subsp. japonica GN=Os04g0179200 PE=2 SV=1//1.32183e-106	-	Short-chain dehydrogenase/reductase, conserved site||NAD(P)-binding domain||Glucose/ribitol dehydrogenase
OS06G0653000	201.74	282.009	0.715	0.0020238	-	-	sp|Q8H1Z0|CER3_ARATH Protein ECERIFERUM 3 OS=Arabidopsis thaliana GN=CER3 PE=1 SV=1//0	-	Uncharacterised domain Wax2, C-terminal||NAD(P)-binding domain||Fatty acid hydroxylase
OS01G0589200	67.246	93.986	0.715	0.002288	-	-	sp|Q55EX9|Y8948_DICDI Putative methyltransferase DDB_G0268948 OS=Dictyostelium discoideum GN=DDB_G0268948 PE=1 SV=2//2.44142e-12	-	S-adenosyl-L-methionine-dependent methyltransferase-like
OS01G0219300	136.336	190.396	0.716	0.00010703	-	-	-//-	--	--
OS10G0150400	14838.1	20719.8	0.716	0.0030915	-	-	sp|Q9T0I5|PRP4_ARATH Proline-rich protein 4 OS=Arabidopsis thaliana GN=PRP4 PE=2 SV=1//9.72831e-07	--	--
OS01G0740500	645.372	900.392	0.717	0.00050678	-	-	sp|Q9M1S8|GCP2_ARATH Probable glutamate carboxypeptidase 2 OS=Arabidopsis thaliana GN=AMP1 PE=1 SV=3//1.96524e-164	-	Peptidase M28||Transferrin receptor-like, dimerisation domain||Protease-associated domain, PA
OS04G0307500	111.84	156.027	0.717	0.00036632	-	-	sp|Q8RY17|WAKLI_ARATH Wall-associated receptor kinase-like 22 OS=Arabidopsis thaliana GN=WAKL22 PE=2 SV=1//4.79037e-104	-	Wall-associated receptor kinase galacturonan-binding domain
OS03G0603600	184.082	256.656	0.717	0.0009598	-	-	sp|Q9SD81|GDPD6_ARATH Glycerophosphodiester phosphodiesterase GDPD6 OS=Arabidopsis thaliana GN=GDPD6 PE=2 SV=1//0	-	Glycerophosphodiester phosphodiesterase domain||PLC-like phosphodiesterase, TIM beta/alpha-barrel domain||Glycerophosphoryl diester phosphodiesterase
OS10G0542900	532.995	743.114	0.717	9.55e-08	CHT8	Chitinase 8 [Source:Uniprot/SWISSPROT;Acc:Q7XCK6]	sp|Q7XCK6|CHI8_ORYSJ Chitinase 8 OS=Oryza sativa subsp. japonica GN=Cht8 PE=2 SV=1//9.70496e-170	CHT8	Glycoside hydrolase, family 19, catalytic||Lysozyme-like domain||Glycoside hydrolase, family 19
OS03G0269100	718.152	999.49	0.719	2.48e-05	-	-	sp|Q9LHT0|TRNHF_ARATH Tropinone reductase homolog At5g06060 OS=Arabidopsis thaliana GN=At5g06060 PE=2 SV=1//4.76029e-102	-	Glucose/ribitol dehydrogenase||Short-chain dehydrogenase/reductase, conserved site||NAD(P)-binding domain
OS03G0217000	112.293	156.15	0.719	0.002163	-	-	-//-	--	--
OS01G0970700	486.593	676.38	0.719	8.33e-06	-	-	sp|Q8PSE5|HTPX2_METMA Protease HtpX homolog 2 OS=Methanosarcina mazei (strain ATCC BAA-159 / DSM 3647 / Goe1 / Go1 / JCM 11833 / OCM 88) GN=htpX2 PE=3 SV=1//3.86511e-11	-	Peptidase M48
OS01G0663300	2161.62	3002.72	0.72	0.0014863	-	-	sp|Q0JKM9|MAN1_ORYSJ Mannan endo-1,4-beta-mannosidase 1 OS=Oryza sativa subsp. japonica GN=MAN1 PE=2 SV=2//0	-	Glycoside hydrolase, family 5||Glycoside hydrolase, superfamily||Glycoside hydrolase, catalytic domain||Glycoside hydrolase, family 5, conserved site
OS10G0560700	466.237	647.354	0.72	3.66e-07	-	-	sp|Q9SUK8|ERF39_ARATH Ethylene-responsive transcription factor ERF039 OS=Arabidopsis thaliana GN=ERF039 PE=2 SV=1//1.39482e-10	--	--
OS01G0322700	196.934	273.378	0.72	3.06e-05	-	-	-//-	--	--
OS02G0533800	280.764	389.67	0.721	0.00010328	-	-	-//-	--	--
OS06G0159900	80.678	111.95	0.721	0.0020929	-	-	sp|Q9SGT2|PUB58_ARATH Putative U-box domain-containing protein 58 OS=Arabidopsis thaliana GN=PUB58 PE=3 SV=3//1.82635e-20	-	Tetratricopeptide repeat||U box domain||Tetratricopeptide repeat-containing domain||Tetratricopeptide-like helical||Zinc finger, RING/FYVE/PHD-type
OS12G0571600	76.092	105.531	0.721	0.002033	-	-	-//-	--	--
OS01G0504500	157.464	218.301	0.721	0.00042923	-	-	sp|Q8GXM8|MATE7_ARATH MATE efflux family protein 7 OS=Arabidopsis thaliana GN=DTXL3 PE=2 SV=1//1.61588e-07	-	Multi antimicrobial extrusion protein
OS06G0665500	3054.39	4232.37	0.722	3.76e-06	AAH	Probable allantoate deiminase [Source:Uniprot/SWISSPROT;Acc:Q655X8]	sp|Q655X8|AAH_ORYSJ Probable allantoate deiminase OS=Oryza sativa subsp. japonica GN=AAH PE=1 SV=1//0	AAH	Peptidase M20||Amidase, hydantoinase/carbamoylase||ArgE/DapE/ACY1/CPG2/YscS, conserved site||Peptidase M20, dimerisation domain
OS02G0720450	96.542	133.758	0.722	0.0022002	-	-	sp|Q9LS40|ASPG1_ARATH Protein ASPARTIC PROTEASE IN GUARD CELL 1 OS=Arabidopsis thaliana GN=ASPG1 PE=1 SV=1//8.14255e-54	--	--
OS08G0566900	665.61	921.603	0.722	9.46e-08	-	-	sp|Q9ZS51|PMP22_ARATH Peroxisomal membrane protein PMP22 OS=Arabidopsis thaliana GN=PMP22 PE=1 SV=1//3.66231e-60	-	Mpv17/PMP22
OS01G0963000	119.837	165.924	0.722	5.15e-22	-	-	sp|P84516|PER1_SORBI Cationic peroxidase SPC4 OS=Sorghum bicolor GN=Sb03g046810 PE=1 SV=2//1.31848e-136	-	Haem peroxidase||Peroxidase, active site||Peroxidases heam-ligand binding site||Plant peroxidase||Haem peroxidase, plant/fungal/bacterial
OS04G0505200	4062.56	5618.68	0.723	5.09e-09	-	-	sp|Q8W3M4|Y4744_ARATH Uncharacterized protein At4g06744 OS=Arabidopsis thaliana GN=At4g06744 PE=2 SV=1//1.02888e-108	-	Leucine-rich repeat domain, L domain-like
OS06G0143100	896.191	1239.35	0.723	5.58e-08	-	-	-//-	-	Cysteine-rich transmembrane CYSTM domain
OS03G0244950	131.713	182.012	0.724	0.00019465	-	-	sp|Q9FYB5|DNJ11_ARATH Chaperone protein dnaJ 11, chloroplastic OS=Arabidopsis thaliana GN=ATJ11 PE=1 SV=2//2.15776e-11	-	DnaJ domain, conserved site||DnaJ domain
OS05G0205050	86.862	120.028	0.724	0.0014007	-	-	sp|Q0DK16|NIP13_ORYSJ Aquaporin NIP1-3 OS=Oryza sativa subsp. japonica GN=NIP1-3 PE=3 SV=2//2.93962e-121	-	Major intrinsic protein, conserved site||Aquaporin-like||Major intrinsic protein
OS12G0170800	89.013	122.964	0.724	0.00067466	-	-	sp|Q39962|CBPR_HEVBR Citrate-binding protein OS=Hevea brasiliensis GN=CBP PE=1 SV=1//5.84424e-64	-	Alginate lyase 2||Concanavalin A-like lectin/glucanase, subgroup
OS10G0557900	129.447	178.805	0.724	0.00023163	-	-	sp|O23507|1MMP_ARATH Metalloendoproteinase 1-MMP OS=Arabidopsis thaliana GN=1MMP PE=1 SV=1//6.66971e-87	-	Peptidase M10, metallopeptidase||Peptidase, metallopeptidase||Peptidase M10A||Peptidoglycan binding-like||Metallopeptidase, catalytic domain
OS01G0138500	131.94	182.227	0.724	0.00028178	-	-	-//-	-	Protein of unknown function DUF789
OS02G0733300	1657.4	2288.82	0.724	4.37e-07	-	Endoglucanase 6 [Source:Uniprot/SWISSPROT;Acc:Q6Z2J3]	sp|Q6Z2J3|GUN6_ORYSJ Endoglucanase 6 OS=Oryza sativa subsp. japonica GN=Os02g0733300 PE=2 SV=1//0	-	Six-hairpin glycosidase||Six-hairpin glycosidase-like||Glycosyl hydrolases family 9, Asp/Glu active sites||Glycoside hydrolase, family 9, active site||Glycoside hydrolase, family 9
OS11G0684700	172.435	238.096	0.724	6.65e-05	-	-	sp|Q39214|RPM1_ARATH Disease resistance protein RPM1 OS=Arabidopsis thaliana GN=RPM1 PE=1 SV=1//1.83292e-36	-	Leucine-rich repeat domain, L domain-like||P-loop containing nucleoside triphosphate hydrolase||NB-ARC
OS07G0585900	35.427	48.9	0.724	1.29e-06	-	-	-//-	--	--
OS03G0362200	380.564	525.179	0.725	1.22e-06	-	-	-//-	-	Armadillo-type fold||Armadillo-like helical
OS02G0241100	174.35	240.582	0.725	6.09e-05	-	-	sp|C0LGK9|Y2242_ARATH Probable LRR receptor-like serine/threonine-protein kinase At2g24230 OS=Arabidopsis thaliana GN=At2g24230 PE=2 SV=1//4.85539e-45	-	Serine-threonine/tyrosine-protein kinase catalytic domain||Protein kinase-like domain||Protein kinase domain||Leucine-rich repeat domain, L domain-like
OS01G0217800	299.855	413.106	0.726	5.02e-06	-	-	sp|Q9MAH3|DJ1B_ARATH Protein DJ-1 homolog B OS=Arabidopsis thaliana GN=DJ1B PE=1 SV=1//4.21822e-41	-	DJ-1||Class I glutamine amidotransferase-like||DJ-1/PfpI
OS02G0575200	1039.14	1431.61	0.726	5.16e-08	-	Phosphopantothenate--cysteine ligase 1 [Source:Uniprot/SWISSPROT;Acc:Q69S81]	sp|Q69S81|PPCS1_ORYSJ Phosphopantothenate--cysteine ligase 1 OS=Oryza sativa subsp. japonica GN=Os02g0575200 PE=2 SV=1//0	-	DNA/pantothenate metabolism flavoprotein, C-terminal
OS08G0535700	108.781	149.743	0.726	0.0028617	-	-	sp|Q9SGA2|GDPD1_ARATH Glycerophosphodiester phosphodiesterase GDPD1, chloroplastic OS=Arabidopsis thaliana GN=GDPD1 PE=1 SV=1//1.72072e-111	-	PLC-like phosphodiesterase, TIM beta/alpha-barrel domain||Glycerophosphodiester phosphodiesterase domain
OS05G0125100	955.829	1314.37	0.727	0.00030828	-	-	-//-	--	--
OS01G0272850	247.178	339.706	0.728	1.19e-05	-	-	-//-	--	--
OS01G0927300	113.016	155.31	0.728	0.00065272	-	-	-//-	-	Heavy metal-associated domain, HMA
OS11G0536800	130.181	178.882	0.728	0.00028964	-	-	sp|B2V855|GATA_SULSY Glutamyl-tRNA(Gln) amidotransferase subunit A OS=Sulfurihydrogenibium sp. (strain YO3AOP1) GN=gatA PE=3 SV=1//4.57238e-45	-	Amidase||Amidase signature domain
OS10G0450800	358.021	491.91	0.728	0.0028021	-	-	-//-	--	--
OS01G0830700	1071.41	1471.56	0.728	2.3e-05	-	-	sp|Q9LY46|TBL29_ARATH Protein ESKIMO 1 OS=Arabidopsis thaliana GN=ESK1 PE=1 SV=1//1.18115e-167	-	PC-Esterase||PMR5 N-terminal domain||Trichome birefringence-like family
OS08G0395700	316.125	434.143	0.728	0.0015589	-	-	-//-	--	--
OS05G0370700	21.501	29.526	0.728	7.99e-06	-	-	sp|Q0JG99|PIR7B_ORYSJ Esterase PIR7B OS=Oryza sativa subsp. japonica GN=PIR7B PE=2 SV=2//1.65491e-69	-	Alpha/Beta hydrolase fold||Alpha/beta hydrolase fold-1
OS08G0492000	638.433	876.265	0.729	3.34e-07	-	-	sp|Q9SUA4|OPT5_ARATH Oligopeptide transporter 5 OS=Arabidopsis thaliana GN=OPT5 PE=2 SV=1//0	-	Oligopeptide transporter, OPT superfamily||Tetrapeptide transporter, OPT1/isp4
OS05G0198700	127.621	175.136	0.729	0.00066164	-	-	sp|Q5ZKH0|TF2H5_CHICK General transcription factor IIH subunit 5 OS=Gallus gallus GN=GTF2H5 PE=3 SV=1//4.04915e-11	-	TFIIH subunit TTDA/Tfb5
OS08G0261000	99.095	135.977	0.729	0.0011049	-	-	sp|Q39214|RPM1_ARATH Disease resistance protein RPM1 OS=Arabidopsis thaliana GN=RPM1 PE=1 SV=1//3.34447e-97	-	Leucine-rich repeat domain, L domain-like||P-loop containing nucleoside triphosphate hydrolase||NB-ARC
OS06G0692700	158.372	217.267	0.729	0.00010685	-	-	sp|Q9SHI3|RLP2_ARATH Receptor-like protein 2 OS=Arabidopsis thaliana GN=RLP2 PE=2 SV=1//7.63232e-149	--	--
OS11G0565000	62.42	85.628	0.729	2.49e-13	-	-	sp|Q9FL28|FLS2_ARATH LRR receptor-like serine/threonine-protein kinase FLS2 OS=Arabidopsis thaliana GN=FLS2 PE=1 SV=1//5.68771e-47	-	Leucine-rich repeat-containing N-terminal, type 2||Leucine-rich repeat||Leucine-rich repeat, typical subtype||Leucine-rich repeat domain, L domain-like
OS09G0447000	94.11	128.955	0.73	0.001082	-	-	sp|A2Z1U1|HOX11_ORYSI Homeobox-leucine zipper protein HOX11 OS=Oryza sativa subsp. indica GN=HOX11 PE=2 SV=1//9.74305e-44	-	Homeobox, conserved site||Homeobox domain||Leucine zipper, homeobox-associated||Homeodomain-like
OS01G0221000	204.367	280.012	0.73	4.09e-05	-	-	sp|Q53P49|GH312_ORYSJ Probable indole-3-acetic acid-amido synthetase GH3.12 OS=Oryza sativa subsp. japonica GN=GH3.12 PE=2 SV=1//2.19088e-58	--	--
OS02G0606800	368.532	504.757	0.73	2.01e-06	-	-	sp|Q8S8F9|NIC1_ARATH Nicotinamidase 1 OS=Arabidopsis thaliana GN=NIC1 PE=1 SV=1//5.72904e-97	-	Isochorismatase-like
OS06G0713800	113.294	155.112	0.73	0.00061501	AMY2A	Alpha-amylase isozyme 2A [Source:Uniprot/SWISSPROT;Acc:Q0D9J1]	sp|Q0D9J1|AMY2A_ORYSJ Alpha-amylase isozyme 2A OS=Oryza sativa subsp. japonica GN=AMY2A PE=2 SV=1//0	AMY2A	Alpha amylase||Alpha-amylase, plant||Glycoside hydrolase, catalytic domain||Alpha-amylase, C-terminal beta-sheet||Glycoside hydrolase, superfamily||Glycoside hydrolase, family 13||Glycosyl hydrolase, family 13, all-beta||Glycosyl hydrolase, family 13, catalytic domain
OS09G0323500	2106.43	2881.83	0.731	2.64e-07	-	-	sp|P54797|TNG2_MOUSE Transport and Golgi organization 2 homolog OS=Mus musculus GN=Tango2 PE=2 SV=1//1.70723e-35	-	Protein of unknown function DUF833
OS11G0482200	29.864	40.781	0.732	1.77e-05	-	-	-//-	-	Pathogenic type III effector avirulence factor Avr cleavage site
OS03G0168200	112.843	154.088	0.732	0.0010913	-	-	-//-	-	Protein of unknown function DUF3110
OS09G0408600	1014.99	1385.93	0.732	9.11e-08	-	-	sp|Q9SQI8|ODP24_ARATH Dihydrolipoyllysine-residue acetyltransferase component 4 of pyruvate dehydrogenase complex, chloroplastic OS=Arabidopsis thaliana GN=LTA2 PE=2 SV=1//1.3135e-08	-	Chloramphenicol acetyltransferase-like domain||2-oxo acid dehydrogenase, lipoyl-binding site||2-oxoacid dehydrogenase acyltransferase, catalytic domain||E3 binding||Single hybrid motif||Biotin/lipoyl attachment
OS02G0734300	973.762	1329.57	0.732	1.89e-05	-	-	sp|Q8VY81|NUD21_ARATH Nudix hydrolase 21, chloroplastic OS=Arabidopsis thaliana GN=NUDT21 PE=2 SV=1//1.17555e-46	-	NUDIX hydrolase domain||NUDIX hydrolase domain-like||NUDIX hydrolase, conserved site
OS10G0533500	109.01	148.607	0.734	0.00082529	-	-	sp|B3SGL0|BCH_GENLU Beta-carotene 3-hydroxylase, chloroplastic OS=Gentiana lutea GN=BHY PE=2 SV=1//1.39329e-93	-	Fatty acid hydroxylase
OS01G0948200	1113.78	1517.88	0.734	8.5e-08	-	-	sp|Q9LPR8|SCL3_ARATH Scarecrow-like protein 3 OS=Arabidopsis thaliana GN=SCL3 PE=2 SV=1//3.37403e-122	-	Transcription factor GRAS
OS04G0413900	112.903	153.744	0.734	0.0015808	-	-	-//-	-	Senescence regulator S40
OS02G0515200	87.33	118.88	0.735	0.0023076	-	-	sp|O22799|Y2349_ARATH Uncharacterized protein At2g33490 OS=Arabidopsis thaliana GN=At2g33490 PE=4 SV=2//6.55636e-87	-	Arfaptin homology (AH) domain/BAR domain
OS06G0624900	191.316	260.414	0.735	0.00085978	-	-	-//-	-	Protein of unknown function DUF597
OS05G0553400	420.026	571.289	0.735	0.00069102	-	-	sp|Q9M2Y9|RAX3_ARATH Transcription factor RAX3 OS=Arabidopsis thaliana GN=RAX3 PE=2 SV=1//1.34278e-64	-	Myb domain||Homeodomain-like||SANT/Myb domain
OS08G0139500	114.244	155.302	0.736	0.00073153	-	-	sp|Q8EYT0|Y4133_LEPIN Macro domain-containing protein LA_4133 OS=Leptospira interrogans serogroup Icterohaemorrhagiae serovar Lai (strain 56601) GN=LA_4133 PE=3 SV=1//1.43121e-12	-	Macro domain
OS08G0203400	596.98	811.268	0.736	1.52e-06	-	-	sp|C0LGH2|Y1561_ARATH Probable LRR receptor-like serine/threonine-protein kinase At1g56130 OS=Arabidopsis thaliana GN=At1g56130 PE=2 SV=2//0	-	Leucine-rich repeat domain, L domain-like||Protein kinase-like domain||Serine-threonine/tyrosine-protein kinase catalytic domain||Protein kinase domain||Malectin||Serine/threonine-protein kinase, active site||Concanavalin A-like lectin/glucanase, subgroup
OS01G0951500	250.626	340.436	0.736	2.35e-05	-	-	sp|O81117|C94A1_VICSA Cytochrome P450 94A1 OS=Vicia sativa GN=CYP94A1 PE=2 SV=2//9.39772e-99	-	Cytochrome P450||Cytochrome P450, conserved site||Cytochrome P450, E-class, group I
OS10G0389000	593.442	806.099	0.736	0.00011885	CML8	Probable calcium-binding protein CML8 [Source:Uniprot/SWISSPROT;Acc:Q338P8]	sp|Q338P8|CML8_ORYSJ Probable calcium-binding protein CML8 OS=Oryza sativa subsp. japonica GN=CML8 PE=2 SV=1//2.30237e-123	CML8	Flagellar calcium-binding protein calflagin||EF-hand domain||EF-Hand 1, calcium-binding site||EF-hand domain pair
OS02G0612900	1442.36	1956.65	0.737	0.0010424	-	-	sp|Q46036|BLC_CITFR Outer membrane lipoprotein Blc OS=Citrobacter freundii PE=3 SV=1//2.12408e-19	-	Calycin-like||Lipocalin conserved site||Calycin||Lipocalin/cytosolic fatty-acid binding domain||Lipocalin, ApoD type
Novel00888	443.294	600.714	0.738	3.73e-06	--	Os09g0129800, partial [Oryza sativa Japonica Group]>gi|255678693|dbj|BAH94450.1| Os09g0129800, partial [Oryza sativa Japonica Group]	-//-	--	--
OS01G0942300	480.36	650.925	0.738	0.0023394	-	-	sp|P12257|GUB2_HORVU Lichenase-2 (Fragment) OS=Hordeum vulgare PE=1 SV=1//1.83008e-55	-	Glycoside hydrolase, superfamily||Glycoside hydrolase, catalytic domain||Glycoside hydrolase, family 17
OS03G0624300	340.4	460.82	0.739	0.0012839	-	-	-//-	--	--
OS05G0448300	543.063	735.067	0.739	1.5e-06	-	-	sp|O80437|GPAT6_ARATH Glycerol-3-phosphate 2-O-acyltransferase 6 OS=Arabidopsis thaliana GN=GPAT6 PE=1 SV=1//0	-	HAD-like domain||Phospholipid/glycerol acyltransferase
OS07G0442900	47.272	63.941	0.739	2.64e-10	-	CASP-like protein 1D1 [Source:Uniprot/SWISSPROT;Acc:Q6YT98]	sp|Q6YT98|CSPL7_ORYSJ CASP-like protein 1D1 OS=Oryza sativa subsp. japonica GN=Os07g0442900 PE=2 SV=1//6.94323e-91	-	Uncharacterised protein family UPF0497, trans-membrane plant subgroup||Uncharacterised protein family UPF0497, trans-membrane plant
OS03G0324900	103.991	140.641	0.739	0.0010589	-	-	sp|Q8LPN7|RNG1L_ARATH E3 ubiquitin-protein ligase RING1-like OS=Arabidopsis thaliana GN=At3g19950 PE=1 SV=1//9.64739e-26	-	Zinc finger, RING/FYVE/PHD-type||Zinc finger, RING-type
OS07G0600300	122.814	165.955	0.74	0.00060181	-	-	sp|Q9FH50|APO3_ARATH APO protein 3, mitochondrial OS=Arabidopsis thaliana GN=APO3 PE=2 SV=1//1.69414e-140	-	APO domain
OS08G0140500	102.922	139.008	0.74	0.0011156	-	-	sp|P17770|DDC_CATRO Aromatic-L-amino-acid decarboxylase OS=Catharanthus roseus GN=TDC PE=2 SV=1//2.34901e-160	-	Pyridoxal phosphate-dependent decarboxylase||Pyridoxal phosphate-dependent transferase||Pyridoxal-phosphate binding site||Pyridoxal phosphate-dependent transferase, major region, subdomain 1||Aromatic-L-amino-acid decarboxylase||Pyridoxal phosphate-dependent transferase, major region, subdomain 2
OS11G0199801	182.757	246.808	0.74	0.00010457	-	-	-//-	--	--
OS02G0600400	469.107	633.463	0.741	2.02e-06	-	-	sp|P37830|G6PD_SOLTU Glucose-6-phosphate 1-dehydrogenase, cytoplasmic isoform OS=Solanum tuberosum GN=G6PDH PE=2 SV=1//0	-	Glucose-6-phosphate dehydrogenase, active site||Glucose-6-phosphate dehydrogenase||Glucose-6-phosphate dehydrogenase, NAD-binding||NAD(P)-binding domain||Glucose-6-phosphate dehydrogenase, C-terminal
OS02G0264700	447.879	604.391	0.741	0.00095333	-	-	-//-	--	--
OS05G0198200	1445.97	1951.16	0.741	1.93e-07	GRXC7	Glutaredoxin-C7 [Source:Uniprot/SWISSPROT;Acc:Q0DK35]	sp|Q0DK35|GRXC7_ORYSJ Glutaredoxin-C7 OS=Oryza sativa subsp. japonica GN=GRXC7 PE=3 SV=1//1.64404e-59	GRXC7	Glutaredoxin||Glutaredoxin subgroup||Glutaredoxin-like, plant II||Thioredoxin-like fold
OS04G0103700	157.707	212.802	0.741	0.00021508	-	-	sp|O64477|Y2913_ARATH G-type lectin S-receptor-like serine/threonine-protein kinase At2g19130 OS=Arabidopsis thaliana GN=At2g19130 PE=2 SV=1//0	-	Protein kinase, ATP binding site||S-locus glycoprotein||Serine/threonine-protein kinase, active site||Apple-like||Protein kinase-like domain||Protein kinase domain||Bulb-type lectin domain||S-receptor-like serine/threonine-protein kinase||Concanavalin A-like lectin/glucanase, subgroup
OS05G0439400	408.471	551.159	0.741	0.00024728	-	-	sp|Q9LSA6|PUB29_ARATH U-box domain-containing protein 29 OS=Arabidopsis thaliana GN=PUB29 PE=1 SV=1//1.1663e-09	-	Zinc finger, RING/FYVE/PHD-type||Armadillo-like helical||U box domain
OS07G0674400	646.875	872.827	0.741	4.4e-06	-	-	sp|Q56S59|PHYLL_TOBAC Phylloplanin OS=Nicotiana tabacum PE=1 SV=1//5.77722e-07	--	--
OS03G0607200	459.626	620.098	0.741	1.35e-05	-	-	-//-	-	Gibberellin regulated protein
OS02G0792800	1464.17	1975.22	0.741	9.41e-08	-	-	sp|Q9SK50|TIC55_ARATH Protein TIC 55, chloroplastic OS=Arabidopsis thaliana GN=TIC55 PE=2 SV=1//0	-	Rieske [2Fe-2S] iron-sulphur domain||Pheophorbide a oxygenase
OS03G0102700	240.026	323.744	0.741	0.0029136	-	-	sp|Q9LD07|EXPB7_ORYSJ Expansin-B7 OS=Oryza sativa subsp. japonica GN=EXPB7 PE=2 SV=1//2.27038e-175	-	Major pollen allergen Lol pI||RlpA-like double-psi beta-barrel domain||Expansin/Lol pI||Expansin, cellulose-binding-like domain||Expansin/pollen allergen, DPBB domain
OS12G0179800	311.03	419.187	0.742	1.52e-05	-	-	sp|Q94AQ6|SIR4_ARATH NAD-dependent protein deacylase SRT2 OS=Arabidopsis thaliana GN=SRT2 PE=2 SV=1//5.73063e-140	-	Sirtuin family, catalytic core domain||Sirtuin family||DHS-like NAD/FAD-binding domain||Sirtuin, class II||Sirtuin family, catalytic core small domain
OS12G0610600	669.642	902.275	0.742	8.22e-07	-	-	sp|Q84TE6|NAC22_ARATH NAC domain-containing protein 21/22 OS=Arabidopsis thaliana GN=NAC021 PE=1 SV=2//1.30366e-71	-	NAC domain
OS02G0254550	89.107	119.865	0.743	0.0029791	-	-	sp|Q0JMB2|RSLE4_ORYSJ Zinc finger BED domain-containing protein RICESLEEPER 4 OS=Oryza sativa subsp. japonica GN=Os01g0518400 PE=2 SV=3//8.3954e-06	-	Domain of unknown function DUF4413||Zinc finger, BED-type predicted||HAT dimerisation domain, C-terminal||Ribonuclease H-like domain
OS02G0503100	196.078	263.718	0.744	0.0011389	-	-	sp|Q9SD85|F3PH_ARATH Flavonoid 3&apos;-monooxygenase OS=Arabidopsis thaliana GN=CYP75B1 PE=1 SV=1//2.11515e-91	-	Cytochrome P450, conserved site||Cytochrome P450, E-class, group I||Cytochrome P450
OS01G0917900	391.394	526.26	0.744	0.00015643	-	-	-//-	-	Zinc finger, RING-type||Zinc finger, RING/FYVE/PHD-type
OS11G0461000	1731.01	2327.32	0.744	1.34e-07	-	-	sp|Q9C7Z9|SCP18_ARATH Serine carboxypeptidase-like 18 OS=Arabidopsis thaliana GN=SCPL18 PE=2 SV=2//2.01819e-25	-	Alpha/Beta hydrolase fold||Serine carboxypeptidases, histidine active site||Peptidase S10, serine carboxypeptidase
OS03G0660050	187.475	252.054	0.744	0.00012477	-	-	-//-	--	--
OS09G0532000	510.663	686.377	0.744	0.0010286	SGR	Protein STAY-GREEN, chloroplastic [Source:Uniprot/SWISSPROT;Acc:Q652K1]	sp|Q652K1|SGR_ORYSJ Protein STAY-GREEN, chloroplastic OS=Oryza sativa subsp. japonica GN=SGR PE=1 SV=1//5.88152e-154	SGR	TonB box, conserved site||Staygreen protein
OS02G0691500	183.757	246.842	0.744	0.00016398	-	-	sp|Q9C7T4|BH096_ARATH Transcription factor bHLH96 OS=Arabidopsis thaliana GN=BHLH96 PE=2 SV=1//1.25754e-52	-	Myc-type, basic helix-loop-helix (bHLH) domain
OS01G0947700	187.257	251.538	0.744	0.00019713	-	-	sp|P49237|E13B_MAIZE Glucan endo-1,3-beta-glucosidase, acidic isoform OS=Zea mays PE=2 SV=1//8.90019e-114	--	--
OS01G0130000	198.568	266.629	0.745	0.00010632	MTP7	Metal tolerance protein 7 [Source:Uniprot/SWISSPROT;Acc:Q9LDU0]	sp|Q9LDU0|MTP7_ORYSJ Metal tolerance protein 7 OS=Oryza sativa subsp. japonica GN=MTP7 PE=2 SV=1//0	MTP7	Cation efflux protein cytoplasmic domain||Cation efflux protein||Cation efflux protein transmembrane domain
OS03G0439800	2570.96	3451.02	0.745	0.0002214	-	-	sp|O64818|Y2309_ARATH Uncharacterized protein At2g23090 OS=Arabidopsis thaliana GN=At2g23090 PE=1 SV=1//2.03532e-10	-	Uncharacterised protein family SERF||Zinc finger protein 706
OS07G0557200	195.334	261.963	0.746	0.00048872	-	-	sp|Q9M0Y3|ENT3_ARATH Equilibrative nucleotide transporter 3 OS=Arabidopsis thaliana GN=ENT3 PE=1 SV=1//0	-	Nucleoside transporter ENT2-related, plants||Equilibrative nucleoside transporter
OS01G0158600	150.244	201.477	0.746	0.00049665	-	-	sp|Q9C9H7|RLP12_ARATH Receptor-like protein 12 OS=Arabidopsis thaliana GN=RLP12 PE=2 SV=2//4.38204e-41	-	Leucine-rich repeat domain, L domain-like||Leucine-rich repeat-containing N-terminal, type 2||Leucine-rich repeat, typical subtype||Leucine-rich repeat
OS04G0559400	251.133	336.676	0.746	5.01e-05	-	-	sp|Q9FYA6|BCAT5_ARATH Branched-chain-amino-acid aminotransferase 5, chloroplastic OS=Arabidopsis thaliana GN=BCAT5 PE=1 SV=1//7.07401e-168	-	Aminotransferase, class IV, conserved site||Aminotransferase, class IV||Branched-chain amino acid aminotransferase II
OS02G0827900	470.21	630.042	0.746	4.35e-06	-	-	sp|Q9FKR3|PP404_ARATH Pentatricopeptide repeat-containing protein At5g38730 OS=Arabidopsis thaliana GN=At5g38730 PE=2 SV=1//3.10021e-31	-	Peptidase S24/S26A/S26B||Tetratricopeptide-like helical||Pentatricopeptide repeat||Peptidase S24/S26, beta-ribbon domain||Peptidase S26B, eukaryotic signal peptidase||Peptidase S24/S26A/S26B/S26C
OS07G0502200	553.375	741.072	0.747	1.76e-05	-	-	sp|Q9LUH2|ALF5_ARATH MATE efflux family protein ALF5 OS=Arabidopsis thaliana GN=ALF5 PE=2 SV=1//9.07096e-147	-	Multi antimicrobial extrusion protein
OS05G0545000	2265.18	3032.18	0.747	6.23e-06	-	-	sp|F4IHJ0|SFH8_ARATH Phosphatidylinositol/phosphatidylcholine transfer protein SFH8 OS=Arabidopsis thaliana GN=SFH8 PE=2 SV=1//0	-	CRAL-TRIO domain||CRAL/TRIO, N-terminal domain||Cellular retinaldehyde binding/alpha-tocopherol transport
OS02G0637000	623.489	834.06	0.748	0.00059477	-	-	sp|Q6H5X0|RIP2_ORYSJ Putative ripening-related protein 2 OS=Oryza sativa subsp. japonica GN=Os02g0637000 PE=3 SV=1//8.96665e-114	-	RlpA-like double-psi beta-barrel domain
OS07G0493800	24.52	32.798	0.748	5.11e-06	-	-	sp|Q9LSV3|WAKLS_ARATH Putative wall-associated receptor kinase-like 16 OS=Arabidopsis thaliana GN=WAKL16 PE=3 SV=1//2.83373e-23	-	Protein kinase-like domain||Serine-threonine/tyrosine-protein kinase catalytic domain||Protein kinase domain||Serine/threonine-protein kinase, active site||Tyrosine-protein kinase, active site||Protein kinase, ATP binding site
OS10G0100500	163.491	218.683	0.748	0.00025879	-	-	sp|Q8GUH1|PUB33_ARATH U-box domain-containing protein 33 OS=Arabidopsis thaliana GN=PUB33 PE=2 SV=2//1.88363e-126	-	Rossmann-like alpha/beta/alpha sandwich fold||Serine/threonine-protein kinase, active site||U box domain||Protein kinase domain||Protein kinase-like domain||Zinc finger, RING/FYVE/PHD-type||UspA
OS03G0788800	514.583	687.915	0.748	3.05e-06	-	-	sp|Q9ZT42|RHF2A_ARATH E3 ubiquitin-protein ligase RHF2A OS=Arabidopsis thaliana GN=RHF2A PE=2 SV=1//7.90186e-104	-	Zinc finger, RING/FYVE/PHD-type||Zinc finger, RING-type
OS12G0532500	139.228	186.06	0.748	0.00078966	-	-	-//-	--	--
OS10G0397800	410.251	548.113	0.748	0.00037168	-	-	sp|Q5RD67|S2544_PONAB Solute carrier family 25 member 44 OS=Pongo abelii GN=SLC25A44 PE=2 SV=2//9.67719e-21	-	Mitochondrial carrier protein||Mitochondrial carrier domain||Mitochondrial substrate/solute carrier
Novel00884	1640.31	2190.59	0.749	0.0029978	--	hypothetical protein OsI_30160 [Oryza sativa Indica Group]	sp|P20025|MYB38_MAIZE Myb-related protein Zm38 OS=Zea mays PE=2 SV=1//9.22919e-106	--	--
OS06G0731300	274.466	365.621	0.751	0.00025292	-	-	-//-	--	--
OS03G0661600	140.319	186.905	0.751	0.0018839	-	-	sp|P33679|ZEAM_MAIZE Zeamatin OS=Zea mays GN=Zlp PE=1 SV=2//4.87781e-101	-	Thaumatin||Thaumatin, conserved site
OS02G0465900	6825.18	9088.23	0.751	9.71e-05	-	-	sp|Q4KMJ1|CHAC2_DANRE Putative glutathione-specific gamma-glutamylcyclotransferase 2 OS=Danio rerio GN=chac2 PE=2 SV=1//2.85313e-37	-	Butirosin biosynthesis, BtrG-like||ChaC-like protein
OS03G0136500	107.007	142.469	0.751	0.0015872	-	-	sp|Q9STN5|Y4833_ARATH Uncharacterized protein At4g08330, chloroplastic OS=Arabidopsis thaliana GN=At4g08330 PE=1 SV=1//2.71755e-06	-	Peptide methionine sulphoxide reductase MrsB||Mss4-like
OS11G0672300	2450.06	3258.88	0.752	1.5e-07	-	-	sp|B6SJQ0|CNR13_MAIZE Cell number regulator 13 OS=Zea mays GN=CNR13 PE=2 SV=1//7.74936e-28	--	--
OS02G0527200	253.15	336.675	0.752	6.39e-05	-	-	sp|Q56XJ7|Y4276_ARATH Uncharacterized protein At4g22758 OS=Arabidopsis thaliana GN=At4g22758 PE=2 SV=1//2.01449e-09	--	--
OS03G0249100	996.796	1325.67	0.752	3.64e-05	-	-	sp|Q9LXU9|IRKI_ARATH IRK-interacting protein OS=Arabidopsis thaliana GN=IRKI PE=1 SV=1//1.58377e-33	--	--
OS02G0188000	504.494	670.553	0.752	6.53e-06	-	-	sp|Q66PF4|CGT_FRAAN Cinnamate beta-D-glucosyltransferase OS=Fragaria ananassa GN=GT2 PE=1 SV=1//5.8291e-112	-	UDP-glucuronosyl/UDP-glucosyltransferase
Novel00569	149.315	198.446	0.752	0.00047362	--	hypothetical protein OsJ_13818 [Oryza sativa Japonica Group]	-//-	-	Chloramphenicol acetyltransferase-like domain
OS01G0112500	674.323	895.911	0.753	1.66e-06	-	-	sp|O22193|PUB4_ARATH U-box domain-containing protein 4 OS=Arabidopsis thaliana GN=PUB4 PE=1 SV=3//2.19469e-07	-	Armadillo-type fold||Armadillo-like helical||Armadillo
OS02G0216300	9229.74	12262.4	0.753	7.66e-08	-	-	-//-	--	--
OS11G0210100	1887.37	2507.35	0.753	0.00024739	-	-	sp|Q9SZH2|PER43_ARATH Peroxidase 43 OS=Arabidopsis thaliana GN=PER43 PE=3 SV=2//5.91207e-111	-	Plant peroxidase||Haem peroxidase, plant/fungal/bacterial||Haem peroxidase||Peroxidases heam-ligand binding site
OS12G0242500	257.166	341.508	0.753	6e-05	-	-	-//-	--	--
OS06G0541600	26.135	34.677	0.754	1.14e-05	-	-	sp|B6SJQ0|CNR13_MAIZE Cell number regulator 13 OS=Zea mays GN=CNR13 PE=2 SV=1//1.83319e-17	--	--
OS08G0176900	443.047	587.833	0.754	9.09e-06	-	-	sp|Q39162|TGA4_ARATH Transcription factor TGA4 OS=Arabidopsis thaliana GN=TGA4 PE=1 SV=2//1.95897e-104	-	Basic-leucine zipper domain||Transcription factor TGA like domain
OS01G0963600	4760.03	6313.99	0.754	5.44e-05	-	-	sp|P37220|ASR3_SOLLC Abscisic stress-ripening protein 3 OS=Solanum lycopersicum GN=ASR3 PE=4 SV=2//2.07423e-07	-	ABA/WDS induced protein
OS07G0622700	259.445	343.602	0.755	8.96e-05	-	-	sp|Q13QH4|MHPC_BURXL 2-hydroxy-6-oxononadienedioate/2-hydroxy-6-oxononatrienedioate hydrolase OS=Burkholderia xenovorans (strain LB400) GN=mhpC PE=3 SV=1//2.3474e-10	-	Epoxide hydrolase-like||Alpha/Beta hydrolase fold||Alpha/beta hydrolase fold-1
OS01G0237100	106.388	140.858	0.755	0.0022855	-	-	sp|Q9FNJ9|CA1P_ARATH Probable 2-carboxy-D-arabinitol-1-phosphatase OS=Arabidopsis thaliana GN=At5g22620 PE=1 SV=1//2.29349e-52	-	Histidine phosphatase superfamily||Histidine phosphatase superfamily, clade-1
OS06G0676700	208.427	275.957	0.755	0.00017721	-	-	sp|Q653V7|AGLU_ORYSJ Probable alpha-glucosidase Os06g0675700 OS=Oryza sativa subsp. japonica GN=Os06g0675700 PE=1 SV=1//0	-	Galactose mutarotase, N-terminal barrel||Glycoside hydrolase family 31, N-terminal domain||Galactose mutarotase-like domain||Glycoside hydrolase, superfamily||Glycoside hydrolase, family 31||Glycosyl hydrolases family 31, active site||Aldolase-type TIM barrel||Glycosyl hydrolases family 31, conserved site
OS02G0526400	722.697	956.805	0.755	0.0021589	-	-	sp|Q6H795|CLPD1_ORYSJ Chaperone protein ClpD1, chloroplastic OS=Oryza sativa subsp. japonica GN=CLPD1 PE=2 SV=1//0	-	AAA+ ATPase domain||ClpA/B family||P-loop containing nucleoside triphosphate hydrolase||Clp ATPase, C-terminal||Clp, N-terminal||ClpA/B, conserved site 1||ClpA/B, conserved site 2||ATPase, AAA-type, core
Novel00150	104.959	138.808	0.756	0.0022329	--	hypothetical protein [Oryza sativa Japonica Group]>gi|31433408|gb|AAP54927.1| hypothetical protein LOC_Os10g40300 [Oryza sativa Japonica Group]	-//-	-	Domain of unknown function DUF296
OS07G0167300	127.225	168.158	0.757	0.001135	-	-	-//-	--	--
OS11G0535600	449.08	593.199	0.757	1.08e-05	-	-	-//-	--	--
OS12G0559200	475.197	627.6	0.757	8.79e-06	-	-	sp|P93184|LOX21_HORVU Lipoxygenase 2.1, chloroplastic OS=Hordeum vulgare GN=LOX2.1 PE=1 SV=1//0	-	Lipoxygenase, C-terminal||PLAT/LH2 domain||Lipoxygenase||Lipoxygenase, conserved site||Lipoxygenase, plant||Lipoxygenase, domain 3||Lipoxygenase, iron binding site
OS07G0529800	16963.2	22399.2	0.757	1.73e-05	GOS2	Protein translation factor SUI1 homolog [Source:Uniprot/SWISSPROT;Acc:Q0D5W6]	sp|Q0D5W6|SUI1_ORYSJ Protein translation factor SUI1 homolog OS=Oryza sativa subsp. japonica GN=GOS2 PE=3 SV=1//1.47902e-66	GOS2	Eukaryotic translation initiation factor SUI1||Translation initiation factor SUI1
OS01G0926800	540.833	713.311	0.758	8.25e-05	-	-	sp|Q55CU8|RSC5_DICDI Random slug protein 5 OS=Dictyostelium discoideum GN=rsc5 PE=2 SV=1//2.51928e-24	-	CRAL/TRIO, N-terminal domain||CRAL-TRIO domain
OS02G0321600	298.445	393.506	0.758	0.00046327	-	-	-//-	--	--
OS11G0474100	699.18	921.569	0.759	0.00089519	-	-	-//-	--	--
OS10G0521000	111.025	146.314	0.759	0.0023182	-	Probable trehalase [Source:Uniprot/SWISSPROT;Acc:Q9FWC1]	sp|Q9FWC1|TRE_ORYSJ Probable trehalase OS=Oryza sativa subsp. japonica GN=Os10g0521000 PE=2 SV=1//0	-	Glycoside hydrolase, family 37, conserved site||Glycoside hydrolase, family 37||Six-hairpin glycosidase-like
OS07G0283125	24.829	32.715	0.759	9.59e-06	-	-	sp|Q9M345|LRK42_ARATH L-type lectin-domain containing receptor kinase IV.2 OS=Arabidopsis thaliana GN=LECRK42 PE=2 SV=1//0	-	Serine/threonine-protein kinase, active site||Concanavalin A-like lectin/glucanase, subgroup||Legume lectin domain||Protein kinase-like domain||Protein kinase domain||Protein kinase, ATP binding site
OS07G0614600	164.363	216.395	0.76	0.00041429	-	-	sp|Q8NBN3|TM87A_HUMAN Transmembrane protein 87A OS=Homo sapiens GN=TMEM87A PE=1 SV=3//6.88344e-19	-	Transmembrane receptor, eukaryota
OS12G0126000	155.074	204.131	0.76	0.00080847	-	-	sp|Q9LYT3|TT12_ARATH Protein TRANSPARENT TESTA 12 OS=Arabidopsis thaliana GN=TT12 PE=2 SV=1//4.79668e-108	-	Multi antimicrobial extrusion protein
OS01G0644000	370.018	486.915	0.76	2.52e-05	-	-	-//-	--	--
OS11G0133001	236.693	311.445	0.76	7.15e-10	-	-	sp|P17801|KPRO_MAIZE Putative receptor protein kinase ZmPK1 OS=Zea mays GN=PK1 PE=2 SV=2//0	-	S-locus glycoprotein||Protein kinase, ATP binding site||Apple-like||Epidermal growth factor-like domain||Concanavalin A-like lectin/glucanase, subgroup||S-receptor-like serine/threonine-protein kinase||Bulb-type lectin domain||Protein kinase-like domain||Protein kinase domain
OS01G0308600	204.57	269.085	0.76	0.0012946	-	-	-//-	--	--
OS09G0505000	167.885	220.751	0.761	0.00051099	-	-	-//-	-	Zinc finger, RING-type, conserved site||Zinc finger, RING-type||Zinc finger, RING/FYVE/PHD-type
OS08G0103600	272.31	358.037	0.761	8.9e-05	-	-	sp|Q9XHZ8|Y1178_ARATH BTB/POZ domain-containing protein At1g21780 OS=Arabidopsis thaliana GN=At1g21780 PE=1 SV=1//8.91489e-10	-	BTB/POZ fold||BTB/POZ domain
Novel00352	46.329	60.904	0.761	1.24e-06	--	expressed protein [Oryza sativa Japonica Group]	-//-	--	--
OS01G0315600	365.751	480.392	0.761	0.00021676	-	-	sp|Q9C942|CSE_ARATH Caffeoylshikimate esterase OS=Arabidopsis thaliana GN=CSE PE=1 SV=1//6.64325e-09	-	Putative lysophospholipase||Alpha/Beta hydrolase fold
OS10G0440500	363.107	476.798	0.762	0.00012414	-	-	-//-	--	--
OS09G0538400	974.488	1279.24	0.762	1.42e-05	-	-	sp|P20026|MYB1_HORVU Myb-related protein Hv1 OS=Hordeum vulgare GN=MYB1 PE=2 SV=1//1.05386e-127	-	SANT/Myb domain||Homeodomain-like||Myb domain
OS02G0161900	18346	24077.9	0.762	1.53e-07	-	-	sp|P0CH05|UBI2P_PETCR Polyubiquitin OS=Petroselinum crispum GN=PCUBI4-2 PE=3 SV=1//0	-	Ubiquitin domain||Ubiquitin conserved site||Ubiquitin||Ubiquitin-related domain
OS02G0802400	529.693	695.115	0.762	0.00036776	-	-	sp|P42322|CANB1_NAEGR Calcineurin subunit B OS=Naegleria gruberi GN=CNB1 PE=3 SV=1//4.8599e-34	-	EF-hand domain||EF-hand domain pair
OS05G0405500	142.508	186.808	0.763	0.0020278	-	-	sp|O48786|C734A_ARATH Cytochrome P450 734A1 OS=Arabidopsis thaliana GN=CYP734A1 PE=2 SV=1//7.69583e-108	-	Cytochrome P450, E-class, group I||Cytochrome P450, conserved site||Cytochrome P450
OS04G0137100	605.638	793.898	0.763	6.63e-06	-	-	sp|Q944R1|PLY15_ARATH Probable pectate lyase 15 OS=Arabidopsis thaliana GN=At4g13710 PE=2 SV=1//1.29158e-17	-	Pectin lyase fold/virulence factor||AmbAllergen||Pectin lyase fold
OS03G0157400	340.21	445.884	0.763	4.86e-05	-	-	sp|Q93YS4|AB22G_ARATH ABC transporter G family member 22 OS=Arabidopsis thaliana GN=ABCG22 PE=1 SV=1//5.50726e-39	-	AAA+ ATPase domain||ABC transporter, conserved site||P-loop containing nucleoside triphosphate hydrolase||ABC transporter-like||ABC-2 type transporter
OS01G0960500	582.346	763.196	0.763	6.98e-06	-	-	sp|Q9SS90|RGLG1_ARATH E3 ubiquitin-protein ligase RGLG1 OS=Arabidopsis thaliana GN=RGLG1 PE=1 SV=1//7.28155e-151	-	Zinc finger, RING/FYVE/PHD-type||Copine||Zinc finger, RING-type||von Willebrand factor, type A
OS11G0229333	16.721	21.913	0.763	0.00026265	-	-	sp|Q39214|RPM1_ARATH Disease resistance protein RPM1 OS=Arabidopsis thaliana GN=RPM1 PE=1 SV=1//8.82848e-11	--	--
OS08G0120600	168.404	220.641	0.763	0.00061243	-	-	sp|P17784|ALF_ORYSJ Fructose-bisphosphate aldolase cytoplasmic isozyme OS=Oryza sativa subsp. japonica GN=FBA PE=1 SV=2//0	-	Fructose-bisphosphate aldolase, class-I||Aldolase-type TIM barrel||Fructose-bisphosphate aldolase class-I active site
OS01G0315700	338.668	443.57	0.764	3.71e-05	-	-	sp|Q9C942|CSE_ARATH Caffeoylshikimate esterase OS=Arabidopsis thaliana GN=CSE PE=1 SV=1//9.37368e-16	-	Alpha/Beta hydrolase fold||Putative lysophospholipase
OS10G0175500	317.434	415.381	0.764	0.00012828	-	-	-//-	--	--
OS04G0330900	524.294	686.036	0.764	0.00039596	-	-	sp|Q9S9K4|ASPL2_ARATH Aspartic proteinase-like protein 2 OS=Arabidopsis thaliana GN=At1g65240 PE=1 SV=2//4.39397e-20	-	Aspartic peptidase||Aspartic peptidase domain
OS03G0206400	370.865	485.214	0.764	3.17e-05	-	-	-//-	--	--
Novel00274	33.461	43.766	0.765	0.00017094	-//-
OS02G0198500	327.056	427.645	0.765	4.87e-05	-	-	-//-	--	--
OS01G0855200	937.792	1226.18	0.765	2.63e-06	-	-	-//-	-	Tetratricopeptide repeat-containing domain||Tetratricopeptide-like helical
OS11G0562100	1546.58	2021.51	0.765	0.0013162	-	-	sp|Q2R712|ACBSY_ORYSJ Achilleol B synthase OS=Oryza sativa subsp. japonica GN=Os11g0285000 PE=1 SV=1//0	-	Squalene cyclase, C-terminal||Terpene synthase, conserved site||Squalene cyclase||Squalene cyclase, N-terminal||Terpenoid cyclases/protein prenyltransferase alpha-alpha toroid
OS03G0767500	618.246	807.972	0.765	5.78e-06	-	Thioredoxin-like protein HCF164, chloroplastic [Source:Uniprot/SWISSPROT;Acc:Q7Y0D4]	sp|Q7Y0D4|TR164_ORYSJ Thioredoxin-like protein HCF164, chloroplastic OS=Oryza sativa subsp. japonica GN=Os03g0767500 PE=2 SV=1//1.13136e-175	-	Thioredoxin domain||Thioredoxin||Thioredoxin-like fold
OS01G0232100	158.276	206.832	0.765	0.00079311	TIP4-2	Probable aquaporin TIP4-2 [Source:Uniprot/SWISSPROT;Acc:Q9LWR0]	sp|Q9LWR0|TIP42_ORYSJ Probable aquaporin TIP4-2 OS=Oryza sativa subsp. japonica GN=TIP4-2 PE=2 SV=2//2.30276e-134	TIP4-2	Major intrinsic protein, conserved site||Aquaporin-like||Major intrinsic protein
OS10G0394100	258.012	337.164	0.765	0.00016665	-	-	sp|Q944L7|Y1480_ARATH Uncharacterized protein At1g18480 OS=Arabidopsis thaliana GN=At1g18480 PE=2 SV=1//4.41835e-40	-	Metallo-dependent phosphatase-like||Phosphoesterase domain
OS07G0664200	142.298	185.932	0.765	0.0011825	-	-	sp|H9BFQ1|TPRL2_ERYCB Tropinone reductase-like 2 OS=Erythroxylum coca PE=2 SV=1//1.05159e-29	-	NAD(P)-binding domain||Glucose/ribitol dehydrogenase
OS11G0216100	194.499	254.092	0.765	0.00037175	-	-	sp|Q9SMS0|NDHT_ARATH NAD(P)H-quinone oxidoreductase subunit T, chloroplastic OS=Arabidopsis thaliana GN=ndhT PE=1 SV=1//7.37242e-76	-	DnaJ domain
OS12G0198000	313.422	409.171	0.766	0.0019615	-	-	-//-	-	Protein of unknown function DUF538
OS07G0520600	955.7	1246.71	0.767	3.38e-06	-	-	-//-	--	--
OS03G0692700	3723.92	4857.84	0.767	0.0018224	-	-	sp|Q9M015|Y5161_ARATH Uncharacterized protein At5g01610 OS=Arabidopsis thaliana GN=At5g01610 PE=1 SV=1//4.59377e-07	-	Protein of unknown function DUF538
OS03G0760800	735.04	958.301	0.767	0.0014148	-	-	sp|Q948Z4|SNAK1_SOLTU Snakin-1 OS=Solanum tuberosum GN=SN1 PE=1 SV=1//1.45561e-22	-	Gibberellin regulated protein
OS11G0416900	401.341	523.1	0.767	0.00032505	-	-	sp|Q9FF46|AB28G_ARATH ABC transporter G family member 28 OS=Arabidopsis thaliana GN=ABCG28 PE=3 SV=1//0	-	ABC transporter-like||P-loop containing nucleoside triphosphate hydrolase||ABC transporter, conserved site||AAA+ ATPase domain
Novel00229	61.027	79.457	0.768	1.02e-08	--	hypothetical protein OsJ_00112 [Oryza sativa Japonica Group]	-//-	--	--
OS01G0237750	116.827	152.024	0.768	0.0029241	-	-	sp|P52576|IFR_PEA Isoflavone reductase OS=Pisum sativum GN=IFR PE=2 SV=1//4.04795e-16	-	NmrA-like||NAD(P)-binding domain
OS11G0655800	514.236	669.082	0.769	1.42e-05	-	-	sp|P19515|LIP_RHIMI Lipase OS=Rhizomucor miehei PE=1 SV=2//1.91088e-27	-	Lipase, class 3||Twin-arginine translocation pathway, signal sequence||Alpha/Beta hydrolase fold
OS01G0290600	243.935	317.314	0.769	0.00021244	-	-	sp|Q5JNT6|LCYD2_ORYSJ Putative L-cysteine desulfhydrase 2 OS=Oryza sativa subsp. japonica GN=Os01g0290600 PE=3 SV=1//0	-	Pyridoxal phosphate-dependent transferase, major region, subdomain 1||Aminotransferase, class V/Cysteine desulfurase||Pyridoxal phosphate-dependent transferase
OS06G0478600	793.297	1031.11	0.769	0.00024953	-	-	sp|Q9LHP4|RCH2_ARATH Receptor-like protein kinase 2 OS=Arabidopsis thaliana GN=RCH2 PE=1 SV=1//7.6278e-08	-	Leucine-rich repeat||Leucine-rich repeat-containing N-terminal, type 2||Leucine-rich repeat domain, L domain-like
OS02G0679700	113.695	147.744	0.77	0.0028399	-	-	sp|Q3EAL1|OFP6_ARATH Transcription repressor OFP6 OS=Arabidopsis thaliana GN=OFP6 PE=1 SV=1//1.52952e-17	-	Ovate protein family, C-terminal
OS05G0163700	468.045	607.661	0.77	2.59e-05	-	-	sp|Q96329|ACOX4_ARATH Acyl-coenzyme A oxidase 4, peroxisomal OS=Arabidopsis thaliana GN=ACX4 PE=1 SV=1//0	-	Acyl-CoA dehydrogenase/oxidase, N-terminal||Acyl-CoA dehydrogenase/oxidase, N-terminal and middle domain||Acyl-CoA dehydrogenase, conserved site||Acyl-CoA dehydrogenase/oxidase C-terminal||Acyl-CoA oxidase/dehydrogenase, central domain
OS06G0612800	8455.77	10977	0.77	3.46e-07	SAP8	Zinc finger A20 and AN1 domain-containing stress-associated protein 8 [Source:Uniprot/SWISSPROT;Acc:A3BDI8]	sp|A3BDI8|SAP8_ORYSJ Zinc finger A20 and AN1 domain-containing stress-associated protein 8 OS=Oryza sativa subsp. japonica GN=SAP8 PE=2 SV=1//3.15542e-122	SAP8	Zinc finger, AN1-type||Zinc finger, A20-type
OS03G0826800	325.802	422.886	0.77	3.42e-08	-	-	-//-	--	--
OS07G0480800	871.364	1130.97	0.77	0.00049186	-	-	sp|Q9SJL9|XTH32_ARATH Probable xyloglucan endotransglucosylase/hydrolase protein 32 OS=Arabidopsis thaliana GN=XTH32 PE=2 SV=1//8.58992e-126	-	Xyloglucan endo-transglycosylase, C-terminal||Glycoside hydrolase, family 16||Concanavalin A-like lectin/glucanase, subgroup||Xyloglucan endotransglucosylase/hydrolase
OS01G0136400	208.911	271.077	0.771	0.00171	-	-	sp|P0C5E2|Y1839_ARATH Probable serine/threonine-protein kinase At1g18390 OS=Arabidopsis thaliana GN=At1g18390 PE=2 SV=2//8.08539e-156	-	Wall-associated receptor kinase galacturonan-binding domain||Serine/threonine-protein kinase, active site||Concanavalin A-like lectin/glucanase, subgroup||Protein kinase domain||Protein kinase-like domain||Wall-associated receptor kinase, C-terminal||Protein kinase, ATP binding site
OS01G0557500	1299.54	1683.66	0.772	0.00011031	CAX1A	Vacuolar cation/proton exchanger 1a [Source:Uniprot/SWISSPROT;Acc:Q769E5]	sp|Q769E5|CAX1A_ORYSJ Vacuolar cation/proton exchanger 1a OS=Oryza sativa subsp. japonica GN=CAX1a PE=1 SV=1//0	CAX1A	Sodium/calcium exchanger membrane region||Calcium/proton exchanger CAX||Calcium/proton exchanger
OS04G0657900	237.656	307.875	0.772	0.0015237	-	-	-//-	--	--
OS02G0246900	118.418	153.401	0.772	0.0031648	-	-	-//-	--	--
OS03G0293100	2003.21	2592.69	0.773	1.25e-05	-	-	-//-	--	--
OS03G0108300	1594.18	2062.67	0.773	0.00013972	-	-	sp|Q9SJL9|XTH32_ARATH Probable xyloglucan endotransglucosylase/hydrolase protein 32 OS=Arabidopsis thaliana GN=XTH32 PE=2 SV=1//8.39161e-111	-	Concanavalin A-like lectin/glucanase, subgroup||Xyloglucan endotransglucosylase/hydrolase||Xyloglucan endo-transglycosylase, C-terminal||Glycoside hydrolase, family 16
OS02G0178300	131.483	169.999	0.773	0.0017596	-	-	-//-	--	--
OS03G0185300	211.902	273.964	0.773	0.0003858	-	-	-//-	--	--
OS06G0147100	539.834	697.856	0.774	1.98e-05	-	-	-//-	--	--
OS05G0258400	59.197	76.492	0.774	4.16e-06	-	-	sp|C0LGH3|Y5614_ARATH Probable LRR receptor-like serine/threonine-protein kinase At1g56140 OS=Arabidopsis thaliana GN=At1g56140 PE=2 SV=2//5.03123e-15	-	Leucine-rich repeat domain, L domain-like||Serine/threonine-protein kinase, active site||Malectin||Serine-threonine/tyrosine-protein kinase catalytic domain||Protein kinase-like domain||Protein kinase domain
OS06G0638700	144.241	186.256	0.774	0.0030468	-	-	sp|Q1GTB8|KYNB_SPHAL Kynurenine formamidase OS=Sphingopyxis alaskensis (strain DSM 13593 / LMG 18877 / RB2256) GN=kynB PE=3 SV=1//9.59959e-12	-	Putative cyclase
OS02G0672100	1184.1	1528.65	0.775	3.93e-06	-	-	sp|O22759|IDD12_ARATH Protein indeterminate-domain 12 OS=Arabidopsis thaliana GN=IDD12 PE=2 SV=2//1.70332e-95	-	Zinc finger, double-stranded RNA binding||Zinc finger C2H2-type/integrase DNA-binding domain||Zinc finger, C2H2-like||Zinc finger, C2H2
OS06G0133600	930.054	1200.63	0.775	6.49e-05	-	-	sp|Q9FHM9|EXOL3_ARATH Protein EXORDIUM-like 3 OS=Arabidopsis thaliana GN=EXL3 PE=2 SV=1//9.07156e-130	-	Phosphate-induced protein 1
OS09G0313500	206.985	267.185	0.775	0.00051512	-	-	sp|Q7XBQ9|RGA2_SOLBU Disease resistance protein RGA2 OS=Solanum bulbocastanum GN=RGA2 PE=1 SV=1//3.06357e-77	-	AAA+ ATPase domain||Leucine-rich repeat domain, L domain-like||P-loop containing nucleoside triphosphate hydrolase||NB-ARC
OS03G0743900	2607.11	3364.42	0.775	1.4e-06	-	-	sp|Q9LIK9|APS1_ARATH ATP sulfurylase 1, chloroplastic OS=Arabidopsis thaliana GN=APS1 PE=1 SV=1//0	-	Sulphate adenylyltransferase||ATP-sulfurylase PUA-like domain||PUA-like domain||Rossmann-like alpha/beta/alpha sandwich fold||Sulphate adenylyltransferase catalytic domain
OS02G0741700	1135.23	1463.46	0.776	1.33e-05	-	-	-//-	-	Protein of unknown function DUF4228, plant
OS05G0103000	195.906	252.474	0.776	0.00072536	-	-	sp|Q93W88|BH137_ARATH Transcription factor bHLH137 OS=Arabidopsis thaliana GN=BHLH137 PE=2 SV=1//1.69348e-43	-	Myc-type, basic helix-loop-helix (bHLH) domain
OS02G0153700	139.353	179.563	0.776	0.0022382	-	-	sp|Q9C7S5|PSYR1_ARATH Tyrosine-sulfated glycopeptide receptor 1 OS=Arabidopsis thaliana GN=PSYR1 PE=2 SV=1//0	-	Leucine-rich repeat||Serine/threonine-protein kinase, active site||Leucine-rich repeat domain, L domain-like||Protein kinase, ATP binding site||Concanavalin A-like lectin/glucanase, subgroup||Leucine-rich repeat, typical subtype||Leucine-rich repeat-containing N-terminal, type 2||Protein kinase domain||Protein kinase-like domain
OS05G0491200	941.614	1211.81	0.777	8.07e-06	-	-	sp|Q84VQ1|KINB1_ARATH SNF1-related protein kinase regulatory subunit beta-1 OS=Arabidopsis thaliana GN=KINB1 PE=1 SV=1//7.96707e-87	-	5-AMP-activated protein kinase, beta subunit, interaction domain||AMP-activated protein kinase, glycogen-binding domain||Immunoglobulin E-set||SNF1-related protein kinase regulatory subunit beta-1
OS05G0429500	800.475	1029.92	0.777	8.03e-05	-	-	sp|Q6P7K0|CMBL_XENTR Carboxymethylenebutenolidase homolog OS=Xenopus tropicalis GN=cmbl PE=2 SV=1//6.01895e-12	-	Dienelactone hydrolase||Alpha/Beta hydrolase fold
OS03G0125600	2277.89	2930.44	0.777	0.0025082	-	-	sp|Q3EDL4|Y1154_ARATH Probable serine/threonine-protein kinase At1g01540 OS=Arabidopsis thaliana GN=At1g01540 PE=1 SV=2//0	-	Protein kinase, ATP binding site||Protein kinase domain||Protein kinase-like domain||Serine/threonine-protein kinase, active site
Novel00461	172.152	221.457	0.777	0.0013335	--	hypothetical protein OsJ_12788 [Oryza sativa Japonica Group]	-//-	-	Tetratricopeptide-like helical||Pentatricopeptide repeat
OS10G0525000	149.661	192.391	0.778	0.0018702	-	-	sp|Q50EK3|C04C1_PINTA Cytochrome P450 704C1 OS=Pinus taeda GN=CYP704C1 PE=2 SV=1//2.27731e-166	-	Cytochrome P450||Cytochrome P450, E-class, group I
OS04G0541100	1618.4	2079.95	0.778	2.34e-06	-	-	sp|Q39117|TGT2_ARATH Trihelix transcription factor GT-2 OS=Arabidopsis thaliana GN=GT-2 PE=2 SV=1//7.61643e-07	-	Myb-like domain||SANT/Myb domain||Homeodomain-like
OS04G0617050	300.156	385.601	0.778	0.00012919	-	-	sp|O64538|SAU40_ARATH Auxin-responsive protein SAUR40 OS=Arabidopsis thaliana GN=SAUR40 PE=2 SV=1//6.58231e-13	-	Auxin-induced protein, ARG7
OS11G0183900	477.765	612.955	0.779	4.17e-05	-	-	sp|Q0IU52|ASP1_ORYSJ Aspartic proteinase Asp1 OS=Oryza sativa subsp. japonica GN=ASP1 PE=2 SV=1//1.08853e-116	-	Aspartic peptidase, active site||Xylanase inhibitor, C-terminal||Aspartic peptidase||Aspartic peptidase domain||Peptidase family A1 domain||Xylanase inhibitor, N-terminal
OS12G0171500	338.494	433.948	0.78	0.00015252	-	-	-//-	--	--
OS06G0200600	33.822	43.351	0.78	0.00071753	-	-	-//-	--	--
Novel00867	2832.6	3628.73	0.781	3.8e-08	--	hypothetical protein OsJ_27029 [Oryza sativa Japonica Group]	-//-	--	--
OS03G0161400	643.282	823.697	0.781	0.0014509	-	-	sp|Q8L4D8|IQD31_ARATH Protein IQ-DOMAIN 31 OS=Arabidopsis thaliana GN=IQD31 PE=1 SV=1//1.13671e-10	-	Domain of unknown function DUF4005||IQ motif, EF-hand binding site
OS03G0847900	515.491	659.95	0.781	0.00022301	-	-	-//-	-	CRIB domain
OS01G0618700	164.663	210.674	0.782	0.001299	-	-	-//-	-	Lipase, class 3||Alpha/Beta hydrolase fold
OS08G0369600	272.619	348.652	0.782	0.00038603	-	-	sp|Q9SZD1|TCX5_ARATH Protein tesmin/TSO1-like CXC 5 OS=Arabidopsis thaliana GN=TCX5 PE=1 SV=1//2.32698e-35	-	Tesmin/TSO1-like CXC domain||CRC domain||Lin-54 family
OS11G0475000	25.097	32.071	0.783	7.04e-05	-	-	-//-	--	--
OS06G0558900	155.852	199.057	0.783	0.0018755	-	-	-//-	--	--
OS01G0836600	178.382	227.767	0.783	0.0012762	-	-	sp|O80946|AB1G_ARATH ABC transporter G family member 1 OS=Arabidopsis thaliana GN=ABCG1 PE=2 SV=1//0	-	AAA+ ATPase domain||ABC transporter, conserved site||P-loop containing nucleoside triphosphate hydrolase||ABC transporter-like||ABC-2 type transporter
OS01G0840900	179.183	228.679	0.784	0.0017665	-	-	-//-	--	--
OS08G0556200	432.155	551.175	0.784	6.28e-05	-	-	sp|Q9FM54|FOLB2_ARATH Dihydroneopterin aldolase 2 OS=Arabidopsis thaliana GN=FOLB2 PE=1 SV=1//6.75788e-46	-	Dihydroneopterin aldolase||Dihydroneopterin aldolase/epimerase domain
OS07G0474700	494.816	630.333	0.785	7.28e-05	-	-	-//-	--	--
OS04G0537100	204.285	260.183	0.785	0.00086368	-	-	sp|O22150|SAU36_ARATH Auxin-responsive protein SAUR36 OS=Arabidopsis thaliana GN=SAUR36 PE=2 SV=1//2.63046e-17	-	Auxin-induced protein, ARG7
OS02G0327000	1205.24	1534.47	0.785	0.0009787	GAP1	GTPase activating protein 1 [Source:Uniprot/SWISSPROT;Acc:Q6YWF1]	sp|Q6YWF1|GAP1_ORYSJ GTPase activating protein 1 OS=Oryza sativa subsp. japonica GN=GAP1 PE=1 SV=1//4.56627e-95	GAP1	C2 domain||-
OS03G0266100	2545.38	3239.29	0.786	0.0025062	-	-	sp|O04193|WLI2A_ARATH LIM domain-containing protein WLIM2a OS=Arabidopsis thaliana GN=WLIN2A PE=1 SV=1//8.52613e-22	-	Zinc finger, LIM-type
OS05G0562200	2912.45	3701.26	0.787	2.86e-06	DI19-1	Protein DEHYDRATION-INDUCED 19 [Source:Uniprot/SWISSPROT;Acc:Q688X9]	sp|Q688X9|DI191_ORYSJ Protein DEHYDRATION-INDUCED 19 OS=Oryza sativa subsp. japonica GN=DI19-1 PE=2 SV=1//2.49994e-134	DI19-1	Protein dehydration-induced 19, C-terminal||Protein DEHYDRATION-INDUCED 19||Drought induced 19 protein-like, zinc-binding domain
OS04G0401700	864.467	1097.19	0.788	2.47e-06	-	-	sp|Q6VVA6|HAK1_ORYSJ Potassium transporter 1 OS=Oryza sativa subsp. japonica GN=HAK1 PE=1 SV=2//0	-	K+ potassium transporter
OS11G0216900	1358.3	1723.47	0.788	2.88e-05	IDI2	Methylthioribose-1-phosphate isomerase [Source:Uniprot/SWISSPROT;Acc:Q0ITU1]	sp|Q0ITU1|MTNA_ORYSJ Methylthioribose-1-phosphate isomerase OS=Oryza sativa subsp. japonica GN=IDI2 PE=2 SV=1//0	IDI2	Putative translation initiation factor, aIF-2BI/5-methylthioribose-1-phosphate isomerase||Initiation factor 2B alpha/beta/delta||Methylthioribose-1-phosphate isomerase-like, N-terminal domain||Initiation factor 2B-related||-
OS01G0221100	514.923	653.199	0.788	6.88e-05	GH3.3	Jasmonic acid-amido synthetase JAR2 [Source:Uniprot/SWISSPROT;Acc:Q5NAZ7]	sp|Q5NAZ7|GH33_ORYSJ Probable indole-3-acetic acid-amido synthetase GH3.3 OS=Oryza sativa subsp. japonica GN=GH3.3 PE=2 SV=2//0	GH3.3	-||GH3 auxin-responsive promoter
OS03G0161800	1670.61	2118.43	0.789	0.0018388	ARD2	1,2-dihydroxy-3-keto-5-methylthiopentene dioxygenase 2 [Source:Uniprot/SWISSPROT;Acc:Q10RE5]	sp|Q10RE5|MTND2_ORYSJ 1,2-dihydroxy-3-keto-5-methylthiopentene dioxygenase 2 OS=Oryza sativa subsp. japonica GN=ARD2 PE=2 SV=1//2.02503e-144	ARD2	Acireductone dioxygenase ARD family||RmlC-like jelly roll fold||1,2-dihydroxy-3-keto-5-methylthiopentene dioxygenase, eukaryotes||RmlC-like cupin domain
OS10G0439924	10.698	13.565	0.789	0.00018822	-	-	sp|A3A871|C71Z6_ORYSJ Ent-isokaurene C2-hydroxylase OS=Oryza sativa subsp. japonica GN=CYP71Z6 PE=1 SV=1//0	-	Cytochrome P450, E-class, group I||Cytochrome P450, conserved site||Cytochrome P450
OS01G0218100	220.684	279.809	0.789	0.00091955	-	-	sp|Q9LS08|BH032_ARATH Transcription factor AIG1 OS=Arabidopsis thaliana GN=BHLH32 PE=1 SV=1//1.60404e-25	-	Myc-type, basic helix-loop-helix (bHLH) domain
OS03G0342900	5776.18	7322.64	0.789	0.0022748	-	-	-//-	-	Dormancyauxin associated
OS08G0203600	346.975	439.717	0.789	0.00030506	-	-	sp|C0LGH2|Y1561_ARATH Probable LRR receptor-like serine/threonine-protein kinase At1g56130 OS=Arabidopsis thaliana GN=At1g56130 PE=2 SV=2//7.49455e-43	-	Protein kinase-like domain||Serine-threonine/tyrosine-protein kinase catalytic domain||Protein kinase domain||Malectin||Serine/threonine-protein kinase, active site||Concanavalin A-like lectin/glucanase, subgroup||Leucine-rich repeat domain, L domain-like
OS01G0601200	422.988	535.772	0.789	0.0010514	-	-	sp|Q9SJG2|Y2296_ARATH Probable receptor-like protein kinase At2g42960 OS=Arabidopsis thaliana GN=At2g42960 PE=3 SV=1//5.5935e-174	-	Serine/threonine-protein kinase, active site||Protein kinase-like domain||Protein kinase domain||Protein kinase, ATP binding site
OS04G0591100	697.169	882.876	0.79	0.0010744	-	-	-//-	-	Protein of unknown function DUF597
OS12G0484600	121.538	153.901	0.79	4.27e-15	-	-	sp|F4I9E1|NFD4_ARATH Protein NUCLEAR FUSION DEFECTIVE 4 OS=Arabidopsis thaliana GN=NFD4 PE=3 SV=1//1.71754e-06	-	Nodulin-like||Major facilitator superfamily domain
OS06G0193200	1070.56	1355.57	0.79	1.83e-05	-	-	sp|O48711|PME12_ARATH Probable pectinesterase/pectinesterase inhibitor 12 OS=Arabidopsis thaliana GN=PME12 PE=2 SV=1//4.19498e-117	-	Pectin lyase fold||Pectinesterase, catalytic||Pectinesterase inhibitor domain||Pectin lyase fold/virulence factor
OS08G0440300	829.091	1049.67	0.79	2.42e-05	-	-	sp|Q9LEU4|CAF1J_ARATH Probable CCR4-associated factor 1 homolog 10 OS=Arabidopsis thaliana GN=CAF1-10 PE=2 SV=1//3.47077e-30	-	Ribonuclease CAF1||Ribonuclease H-like domain
OS06G0203200	286.061	362.107	0.79	0.0003777	-	-	sp|Q9LMA1|FMO1_ARATH Probable flavin-containing monooxygenase 1 OS=Arabidopsis thaliana GN=FMO1 PE=2 SV=1//8.60072e-73	-	Flavin monooxygenase-like||Dimethylaniline monooxygenase, N-oxide-forming||Pyridine nucleotide-disulphide oxidoreductase, FAD/NAD(P)-binding domain
OS01G0922600	836.3	1058.15	0.79	2.49e-05	-	-	sp|Q0JGI1|SPL2_ORYSJ Squamosa promoter-binding-like protein 2 OS=Oryza sativa subsp. japonica GN=SPL2 PE=2 SV=2//5.2818e-153	-	Transcription factor, SBP-box
OS08G0205400	717.448	907.606	0.79	3.46e-05	-	-	sp|Q94BT9|ATOX1_ARATH Copper transport protein ATX1 OS=Arabidopsis thaliana GN=ATX1 PE=1 SV=1//8.14064e-38	-	Heavy metal-associated domain, HMA
EPlOSAG00000045565	183.315	231.874	0.791	0.0019707	-	-	-//-	--	--
OS08G0417100	354.853	448.588	0.791	0.00036411	-	-	sp|Q945B6|AOP1L_ARATH Probable 2-oxoglutarate-dependent dioxygenase AOP1.2 OS=Arabidopsis thaliana GN=AOP1.2 PE=2 SV=1//1.3481e-53	-	Isopenicillin N synthase-like||Oxoglutarate/iron-dependent dioxygenase
OS07G0580900	877.348	1108.74	0.791	0.00049553	-	-	sp|Q94ID7|GGPPS_HEVBR Geranylgeranyl pyrophosphate synthase, chloroplastic OS=Hevea brasiliensis GN=GGPS PE=1 SV=1//2.30713e-128	-	Terpenoid synthase||Polyprenyl synthetase, conserved site||Polyprenyl synthetase
OS03G0322900	121.142	153.025	0.792	1.18e-05	LEA1	Late embryogenesis abundant protein 1 [Source:Uniprot/SWISSPROT;Acc:A3AHG5]	sp|A3AHG5|LEA1_ORYSJ Late embryogenesis abundant protein 1 OS=Oryza sativa subsp. japonica GN=LEA1 PE=2 SV=1//3.56286e-141	LEA1	Late embryogenesis abundant protein, LEA-3
OS01G0127700	275.173	347.584	0.792	0.00040128	-	-	sp|O23082|Y4960_ARATH Putative receptor-like protein kinase At4g00960 OS=Arabidopsis thaliana GN=At4g00960 PE=3 SV=2//3.62121e-16	-	Protein kinase-like domain
OS10G0456800	547.822	691.161	0.793	6.07e-05	-	-	sp|Q96PM5|ZN363_HUMAN RING finger and CHY zinc finger domain-containing protein 1 OS=Homo sapiens GN=RCHY1 PE=1 SV=1//3.92555e-66	-	Zinc finger, RING/FYVE/PHD-type||Rubredoxin-type fold||Zinc finger, CTCHY-type||Zinc finger, CHY-type||Zinc finger, RING-type
OS05G0363500	3294.94	4156.25	0.793	6.25e-06	-	-	sp|C6L7U1|LIN1_LOTJA Putative E3 ubiquitin-protein ligase LIN-1 OS=Lotus japonicus GN=CERBERUS PE=2 SV=2//1.71648e-79	-	WD40 repeat||WD40-repeat-containing domain||Armadillo-type fold||Armadillo-like helical||Guanine nucleotide-binding protein, beta subunit||WD40/YVTN repeat-like-containing domain
OS04G0121800	131.108	165.36	0.793	1.32e-05	-	-	-//-	--	--
OS05G0195101	428.305	540.129	0.793	0.0001487	-	-	-//-	--	--
OS02G0595200	150.497	189.749	0.793	0.002974	-	-	-//-	--	--
OS07G0462700	303.331	382.244	0.794	0.00039493	-	-	-//-	-	HotDog domain||Thioesterase superfamily
OS05G0190000	539.811	680.093	0.794	0.00066092	-	-	-//-	--	--
OS05G0353500	2634.64	3319.02	0.794	6.27e-06	-	-	sp|Q9SIZ4|Y2027_ARATH Inactive receptor-like serine/threonine-protein kinase At2g40270 OS=Arabidopsis thaliana GN=At2g40270 PE=2 SV=2//1.26375e-104	-	Protein kinase-like domain||Serine-threonine/tyrosine-protein kinase catalytic domain||Protein kinase domain
OS01G0266400	235.48	296.597	0.794	0.00067973	-	-	-//-	--	--
OS11G0229500	49.819	62.736	0.794	3.24e-08	-	-	sp|Q39214|RPM1_ARATH Disease resistance protein RPM1 OS=Arabidopsis thaliana GN=RPM1 PE=1 SV=1//1.93429e-106	-	Leucine-rich repeat domain, L domain-like||NB-ARC||P-loop containing nucleoside triphosphate hydrolase
OS04G0390500	1414.09	1779.76	0.795	1.66e-05	YSL6	Probable metal-nicotianamine transporter YSL6 [Source:Uniprot/SWISSPROT;Acc:Q7XRV2]	sp|Q7XRV2|YSL6_ORYSJ Probable metal-nicotianamine transporter YSL6 OS=Oryza sativa subsp. japonica GN=YSL6 PE=2 SV=1//0	YSL6	Oligopeptide transporter, OPT superfamily||-
OS03G0356400	309.992	390.067	0.795	0.00038294	-	-	sp|Q9FLE8|Y5986_ARATH Uncharacterized protein At5g39865 OS=Arabidopsis thaliana GN=At5g39865 PE=2 SV=1//2.60004e-25	-	Thioredoxin-like fold||Glutaredoxin
OS02G0766600	1406.59	1768.94	0.795	1.19e-05	-	-	-//-	-	Protein of unknown function DUF1685
OS12G0603700	176.464	221.87	0.795	0.0022361	-	-	sp|Q2QMI0|CIPK4_ORYSJ CBL-interacting protein kinase 4 OS=Oryza sativa subsp. japonica GN=CIPK4 PE=2 SV=2//2.6457e-163	-	Protein kinase domain||Protein kinase-like domain||Serine/threonine-protein kinase, active site||Protein kinase, ATP binding site
OS05G0591900	1595.95	2005.69	0.796	1.34e-05	-	-	sp|Q9FM19|HIR1_ARATH Hypersensitive-induced response protein 1 OS=Arabidopsis thaliana GN=HIR1 PE=1 SV=1//0	-	Stomatin family||Band 7 protein
OS01G0525800	253.249	318.067	0.796	0.00072763	-	-	-//-	-	DVL
OS04G0482000	897.295	1126.49	0.797	2.77e-05	MSRA2-1	Peptide methionine sulfoxide reductase A2-1 [Source:Uniprot/SWISSPROT;Acc:Q7XUP7]	sp|Q7XUP7|MSR21_ORYSJ Peptide methionine sulfoxide reductase A2-1 OS=Oryza sativa subsp. japonica GN=MSRA2-1 PE=2 SV=2//2.72754e-110	MSRA2-1	Peptide methionine sulphoxide reductase MsrA||Peptide methionine sulfoxide reductase
OS04G0462500	530.158	665.527	0.797	0.00013383	GF14B	14-3-3-like protein GF14-B [Source:Uniprot/SWISSPROT;Acc:Q7XTE8]	sp|Q7XTE8|14332_ORYSJ 14-3-3-like protein GF14-B OS=Oryza sativa subsp. japonica GN=GF14B PE=1 SV=2//0	GF14B	14-3-3 protein, conserved site||14-3-3 protein||-||14-3-3 domain
OS07G0123900	214.248	268.783	0.797	0.0011396	-	-	-//-	--	--
OS01G0551000	176.279	221.054	0.797	0.002108	-	-	-//-	--	--
OS10G0445400	545.073	683.343	0.798	0.00011672	-	-	sp|Q6IV56|RN141_DANRE RING finger protein 141 OS=Danio rerio GN=rnf141 PE=2 SV=2//1.15688e-07	-	Zinc finger, RING/FYVE/PHD-type||Zinc finger, RING-type
OS01G0275900	261.924	328.224	0.798	0.002687	-	-	-//-	--	--
OS01G0102000	256.38	321.257	0.798	0.00096322	-	-	sp|Q8H965|NPC6_ARATH Non-specific phospholipase C6 OS=Arabidopsis thaliana GN=NPC6 PE=2 SV=1//1.19201e-170	-	Phosphoesterase
OS06G0140900	353.802	443.21	0.798	0.00030012	-	-	-//-	--	--
OS05G0592300	184.649	231.27	0.798	0.0027651	-	-	sp|Q8LGJ5|PCO2_ARATH Plant cysteine oxidase 2 OS=Arabidopsis thaliana GN=PCO2 PE=1 SV=1//9.03408e-68	-	RmlC-like jelly roll fold||Cysteamine dioxygenase||RmlC-like cupin domain
OS05G0556000	642.38	804.391	0.799	7.35e-05	-	-	-//-	-	Isopenicillin N synthase-like||Non-haem dioxygenase N-terminal domain||Oxoglutarate/iron-dependent dioxygenase
OS08G0416000	3293.42	4121.04	0.799	0.00029125	HOX5	Homeobox-leucine zipper protein HOX5 [Source:Uniprot/SWISSPROT;Acc:Q6ZA74]	sp|Q6ZA74|HOX5_ORYSJ Homeobox-leucine zipper protein HOX5 OS=Oryza sativa subsp. japonica GN=HOX5 PE=1 SV=1//1.05636e-136	HOX5	Homeobox domain||Homeobox, conserved site||Homeodomain-like||Helix-turn-helix motif||Leucine zipper, homeobox-associated
OS06G0323100	121.636	152.161	0.799	2.76e-09	-	-	sp|Q0J998|IAMT1_ORYSJ Indole-3-acetate O-methyltransferase 1 OS=Oryza sativa subsp. japonica GN=IAMT1 PE=1 SV=1//4.26293e-114	-	S-adenosyl-L-methionine-dependent methyltransferase-like||SAM dependent carboxyl methyltransferase
OS03G0164300	723.838	904.994	0.8	5.78e-05	-	-	sp|B7EIH2|Y3643_ORYSJ B3 domain-containing protein Os03g0164300 OS=Oryza sativa subsp. japonica GN=Os03g0164300 PE=3 SV=1//2.61646e-50	--	--
OS03G0736900	2170.94	2713.98	0.8	1.36e-05	-	-	-//-	--	--
OS02G0719000	1091.59	1364.06	0.8	7.04e-05	-	-	sp|Q9SFC6|GDIR_ARATH Rho GDP-dissociation inhibitor 1 OS=Arabidopsis thaliana GN=GDI1 PE=1 SV=1//7.5667e-86	-	RHO protein GDP dissociation inhibitor||Rho GDP-dissociation inhibitor domain||Immunoglobulin E-set
OS08G0135900	734.936	918.189	0.8	6.55e-05	-	-	sp|P43284|TRPB2_MAIZE Tryptophan synthase beta chain 2, chloroplastic (Fragment) OS=Zea mays GN=TSB2 PE=2 SV=1//0	-	Tryptophan synthase beta chain/beta chain-like||Tryptophan synthase beta subunit-like PLP-dependent enzymes superfamily||Tryptophan synthase, beta chain, conserved site||Tryptophan synthase, beta chain
OS06G0530300	282.492	352.904	0.8	0.00081275	-	-	sp|O32107|YUID_BACSU Uncharacterized membrane protein YuiD OS=Bacillus subtilis (strain 168) GN=yuiD PE=4 SV=1//1.8071e-08	-	Acid phosphatase/vanadium-dependent haloperoxidase-related
OS12G0571400	24.086	30.087	0.801	0.00082985	-	-	-//-	--	--
OS02G0101500	3284.89	4102.18	0.801	9.51e-06	-	-	sp|Q9C9W5|HPR1_ARATH Glycerate dehydrogenase HPR, peroxisomal OS=Arabidopsis thaliana GN=HPR PE=1 SV=1//0	-	D-isomer specific 2-hydroxyacid dehydrogenase, NAD-binding domain conserved site 1||D-isomer specific 2-hydroxyacid dehydrogenase, catalytic domain||D-isomer specific 2-hydroxyacid dehydrogenase, NAD-binding||NAD(P)-binding domain
OS06G0724400	316.245	394.852	0.801	0.00076861	-	-	sp|Q9D113|DNLZ_MOUSE DNL-type zinc finger protein OS=Mus musculus GN=Dnlz PE=2 SV=1//1.01717e-07	-	Mitochondrial import protein TIM15||Zinc finger, DNL-type
OS02G0121400	175.933	219.6	0.801	0.0024121	-	-	-//-	--	--
OS10G0101200	310.26	387.094	0.802	0.00061228	-	-	sp|Q9C7Z9|SCP18_ARATH Serine carboxypeptidase-like 18 OS=Arabidopsis thaliana GN=SCPL18 PE=2 SV=2//2.79421e-133	-	Peptidase S10, serine carboxypeptidase||Alpha/Beta hydrolase fold||Serine carboxypeptidases, histidine active site
OS09G0472100	16.188	20.192	0.802	0.0013684	-	-	sp|Q8RXN0|AB11G_ARATH ABC transporter G family member 11 OS=Arabidopsis thaliana GN=ABCG11 PE=1 SV=1//0	-	ABC-2 type transporter||P-loop containing nucleoside triphosphate hydrolase||ABC transporter-like||ABC transporter, conserved site||AAA+ ATPase domain
OS06G0220800	253.696	316.435	0.802	0.00094366	APRL2	5'-adenylylsulfate reductase-like 2 [Source:Uniprot/SWISSPROT;Acc:Q67VZ8]	sp|Q67VZ8|APRL2_ORYSJ 5&apos;-adenylylsulfate reductase-like 2 OS=Oryza sativa subsp. japonica GN=APRL2 PE=2 SV=1//0	APRL2	Thioredoxin domain||Thioredoxin-like fold
OS11G0184900	480.949	599.852	0.802	0.00016335	NAC71	NAC domain-containing protein 71 [Source:Uniprot/SWISSPROT;Acc:Q53NF7]	sp|Q53NF7|NAC71_ORYSJ NAC domain-containing protein 71 OS=Oryza sativa subsp. japonica GN=NAC71 PE=2 SV=1//0	NAC71	NAC domain
OS04G0531400	188.666	235.307	0.802	0.0022939	-	-	sp|O80939|LRK41_ARATH L-type lectin-domain containing receptor kinase IV.1 OS=Arabidopsis thaliana GN=LECRK41 PE=2 SV=1//0	-	Concanavalin A-like lectin/glucanase, subgroup||Serine/threonine-protein kinase, active site||Legume lectin domain||Protein kinase-like domain||Protein kinase domain||Protein kinase, ATP binding site
OS07G0152900	182.083	226.812	0.803	0.002597	GLO5	Peroxisomal (S)-2-hydroxy-acid oxidase GLO5 [Source:Uniprot/SWISSPROT;Acc:Q6YT73]	sp|Q6YT73|GLO5_ORYSJ Peroxisomal (S)-2-hydroxy-acid oxidase GLO5 OS=Oryza sativa subsp. japonica GN=GLO5 PE=2 SV=1//0	GLO5	FMN-dependent alpha-hydroxy acid dehydrogenase, active site||-||FMN-dependent dehydrogenase||Alpha-hydroxy acid dehydrogenase, FMN-dependent||Aldolase-type TIM barrel
OS03G0113500	5245.07	6532.9	0.803	2.6e-05	-	-	sp|Q39117|TGT2_ARATH Trihelix transcription factor GT-2 OS=Arabidopsis thaliana GN=GT-2 PE=2 SV=1//4.44545e-16	--	--
OS04G0379600	328.175	408.396	0.804	0.0024021	-	-	sp|Q8GYN5|RIN4_ARATH RPM1-interacting protein 4 OS=Arabidopsis thaliana GN=RIN4 PE=1 SV=1//7.53332e-16	-	Pathogenic type III effector avirulence factor Avr cleavage site
OS05G0491000	206.205	256.445	0.804	0.0016086	CML9	Probable calcium-binding protein CML9 [Source:Uniprot/SWISSPROT;Acc:Q6F334]	sp|Q6F334|CML9_ORYSJ Probable calcium-binding protein CML9 OS=Oryza sativa subsp. japonica GN=CML9 PE=2 SV=1//2.98239e-98	CML9	EF-hand domain||EF-hand domain pair||EF-Hand 1, calcium-binding site
OS01G0781000	667.088	829.111	0.805	0.00010209	-	-	sp|O65421|VP281_ARATH Vacuolar protein sorting-associated protein 28 homolog 1 OS=Arabidopsis thaliana GN=VPS28-1 PE=1 SV=1//5.44414e-87	-	Vacuolar protein sorting-associated, VPS28, N-terminal||Vacuolar protein sorting-associated, VPS28, C-terminal||Vacuolar protein sorting-associated, VPS28
OS03G0225900	633.149	786.123	0.805	1.73e-06	CYP74A2	Allene oxide synthase 2 [Source:Uniprot/SWISSPROT;Acc:Q7XYS3]	sp|Q7XYS3|C74A2_ORYSJ Allene oxide synthase 2 OS=Oryza sativa subsp. japonica GN=CYP74A2 PE=2 SV=2//0	CYP74A2	-||Cytochrome P450
OS03G0440900	1599.63	1985.39	0.806	2.55e-05	-	-	sp|Q9XIC7|SERK2_ARATH Somatic embryogenesis receptor kinase 2 OS=Arabidopsis thaliana GN=SERK2 PE=1 SV=1//8.05323e-66	-	Leucine-rich repeat-containing N-terminal, type 2||Leucine-rich repeat||Somatic embryogenesis receptor-like kinase||Leucine-rich repeat domain, L domain-like
OS04G0686650	241.323	299.366	0.806	0.0016197	-	-	sp|Q2MHE4|HT1_ARATH Serine/threonine-protein kinase HT1 OS=Arabidopsis thaliana GN=HT1 PE=1 SV=1//3.22918e-61	-	Protein kinase domain||Protein kinase-like domain||Serine-threonine/tyrosine-protein kinase catalytic domain||Serine/threonine-protein kinase, active site||ACT domain
OS11G0129600	198.366	246.002	0.806	0.002357	-	-	sp|Q54UP9|ELMOD_DICDI Ankyrin repeat and ELMO domain-containing protein D OS=Dictyostelium discoideum GN=elmoD PE=3 SV=1//8.75188e-13	-	Engulfment/cell motility, ELMO
OS02G0655800	1696.11	2103.12	0.806	2.4e-05	-	-	sp|P33543|TMKL1_ARATH Putative kinase-like protein TMKL1 OS=Arabidopsis thaliana GN=TMKL1 PE=1 SV=1//1.818e-49	-	Protein kinase domain||Protein kinase-like domain
OS11G0442380	420.612	521.417	0.807	0.0028816	-	-	sp|Q9FJL4|BH078_ARATH Transcription factor bHLH78 OS=Arabidopsis thaliana GN=BHLH78 PE=2 SV=1//2.17361e-29	--	--
OS11G0621300	1066.26	1321.57	0.807	5.67e-05	-	-	sp|Q9SZJ2|GRDP2_ARATH Glycine-rich domain-containing protein 2 OS=Arabidopsis thaliana GN=GRDP2 PE=2 SV=1//7.74462e-175	-	Protein of unknown function DUF1399
OS05G0539900	211.607	262.226	0.807	0.0018154	-	-	sp|P51273|YCF36_PORPU Uncharacterized protein ycf36 OS=Porphyra purpurea GN=ycf36 PE=3 SV=1//8.54843e-16	-	Uncharacterised protein family Ycf36
OS10G0112100	126.492	156.566	0.808	0.0002758	-	-	sp|D9HP26|CNR10_MAIZE Cell number regulator 10 OS=Zea mays GN=CNR10 PE=2 SV=1//8.78072e-45	-	Uncharacterised protein family Cys-rich
OS11G0703900	58169.4	71941.2	0.809	2.03e-05	-	-	sp|P27322|HSP72_SOLLC Heat shock cognate 70 kDa protein 2 OS=Solanum lycopersicum GN=HSC-2 PE=2 SV=1//0	-	Heat shock protein 70 family||Heat shock protein 70kD, peptide-binding domain||Heat shock protein 70, conserved site||Heat shock protein 70kD, C-terminal domain
OS11G0703600	858.807	1061.95	0.809	7.21e-05	-	-	-//-	--	--
OS04G0137201	733.539	906.848	0.809	0.00012681	-	-	-//-	--	--
OS06G0634700	16.747	20.677	0.81	0.0016111	-	-	sp|Q53JI9|SPSA5_ORYSJ Probable sucrose-phosphate synthase 5 OS=Oryza sativa subsp. japonica GN=SPS5 PE=2 SV=1//7.48366e-09	--	--
OS02G0752800	216.676	267.329	0.811	0.0024646	-	-	sp|Q8H1E4|RAP24_ARATH Ethylene-responsive transcription factor RAP2-4 OS=Arabidopsis thaliana GN=RAP2-4 PE=1 SV=1//1.56162e-41	-	DNA-binding domain||AP2/ERF domain
OS01G0102900	4241.65	5232.18	0.811	0.00070983	LIR1	Light-regulated protein [Source:Uniprot/SWISSPROT;Acc:Q03200]	sp|Q03200|LIRP1_ORYSJ Light-regulated protein OS=Oryza sativa subsp. japonica GN=LIR1 PE=2 SV=1//5.11816e-48	LIR1	Light regulated Lir1
OS06G0714800	763.216	939.989	0.812	0.00011029	-	-	-//-	-	Protein of unknown function DUF581
OS04G0619400	364.588	448.975	0.812	0.00067718	-	-	sp|C0LGN2|Y3148_ARATH Probable leucine-rich repeat receptor-like serine/threonine-protein kinase At3g14840 OS=Arabidopsis thaliana GN=LRR-RLK PE=2 SV=1//1.43482e-103	-	Protein kinase, ATP binding site||Serine/threonine-protein kinase, active site||Concanavalin A-like lectin/glucanase, subgroup||Protein kinase domain||Protein kinase-like domain||Serine-threonine/tyrosine-protein kinase catalytic domain
OS05G0196100	232.293	285.867	0.813	0.0024326	-	-	sp|Q8LGU1|AB8C_ARATH ABC transporter C family member 8 OS=Arabidopsis thaliana GN=ABCC8 PE=2 SV=3//0	-	AAA+ ATPase domain||ABC transporter, conserved site||ABC transporter type 1, transmembrane domain||ABC transporter-like||P-loop containing nucleoside triphosphate hydrolase
OS05G0427100	326.602	401.818	0.813	0.00091156	-	-	-//-	-	Phox/Bem1p
OS01G0191900	305.932	376.283	0.813	0.0022088	-	-	sp|Q9SJL7|RAX2_ARATH Transcription factor RAX2 OS=Arabidopsis thaliana GN=RAX2 PE=1 SV=1//1.02385e-57	-	Myb domain||Homeodomain-like||SANT/Myb domain
OS03G0860600	204.377	251.357	0.813	0.0029989	-	-	sp|Q84MB3|ACCH1_ARATH 1-aminocyclopropane-1-carboxylate oxidase homolog 1 OS=Arabidopsis thaliana GN=At1g06620 PE=2 SV=1//8.99228e-92	-	Oxoglutarate/iron-dependent dioxygenase||Isopenicillin N synthase-like||Non-haem dioxygenase N-terminal domain
OS01G0796400	439.042	539.94	0.813	0.00043635	-	-	sp|P45856|HBD_BACSU Probable 3-hydroxybutyryl-CoA dehydrogenase OS=Bacillus subtilis (strain 168) GN=mmgB PE=2 SV=1//2.40038e-14	-	3-hydroxyacyl-CoA dehydrogenase, conserved site||3-hydroxyacyl-CoA dehydrogenase||3-hydroxyacyl-CoA dehydrogenase, C-terminal||NAD(P)-binding domain||3-hydroxyacyl-CoA dehydrogenase, NAD binding||Dehydrogenase, multihelical||6-phosphogluconate dehydrogenase, C-terminal-like
OS07G0669700	600.878	738.816	0.813	0.00021579	-	-	sp|Q8H3P9|HAK7_ORYSJ Potassium transporter 7 OS=Oryza sativa subsp. japonica GN=HAK7 PE=2 SV=3//0	-	K+ potassium transporter
OS01G0356400	3072.51	3777.35	0.813	0.00011786	-	-	sp|Q7DM58|AB4C_ARATH ABC transporter C family member 4 OS=Arabidopsis thaliana GN=ABCC4 PE=2 SV=2//0	-	ABC transporter-like||P-loop containing nucleoside triphosphate hydrolase||ABC transporter, conserved site||AAA+ ATPase domain||ABC transporter type 1, transmembrane domain
OS06G0182100	395.13	485.742	0.813	0.00047781	-	-	sp|Q93VG8|PPDEX_ARATH DeSI-like protein At4g17486 OS=Arabidopsis thaliana GN=At4g17486 PE=2 SV=1//2.77069e-49	-	PPPDE putative peptidase domain
OS04G0627000	1565.67	1924.2	0.814	5.27e-05	-	-	sp|Q0J9X2|ROC2_ORYSJ Homeobox-leucine zipper protein ROC2 OS=Oryza sativa subsp. japonica GN=ROC2 PE=2 SV=1//0	-	START domain||START-like domain
OS08G0523600	195.336	239.859	0.814	0.0031154	-	-	sp|F4I171|MD15A_ARATH Mediator of RNA polymerase II transcription subunit 15a OS=Arabidopsis thaliana GN=MED15A PE=1 SV=1//2.56619e-16	-	Coactivator CBP, KIX domain
OS05G0136200	375.73	461.301	0.815	0.00074766	CIPK17	CBL-interacting protein kinase 17 [Source:Uniprot/SWISSPROT;Acc:Q75L42]	sp|Q75L42|CIPKH_ORYSJ CBL-interacting protein kinase 17 OS=Oryza sativa subsp. japonica GN=CIPK17 PE=2 SV=1//0	CIPK17	Serine/threonine-protein kinase, active site||KA1 domain/Ssp2 C-terminal domain||NAF/FISL domain||Protein kinase, ATP binding site||Protein kinase domain||Protein kinase-like domain||-||NAF domain
OS12G0222300	60.618	74.386	0.815	8.86e-08	-	-	-//-	--	--
OS03G0370900	529.626	649.815	0.815	0.00041171	-	-	sp|B9X287|C7346_ORYSJ Cytochrome P450 734A6 OS=Oryza sativa subsp. japonica GN=CYP734A6 PE=2 SV=1//5.9988e-130	-	Cytochrome P450||Cytochrome P450, conserved site||Cytochrome P450, E-class, group I
OS06G0225300	221.183	271.139	0.816	0.0023365	-	-	sp|Q94F62|BAK1_ARATH BRASSINOSTEROID INSENSITIVE 1-associated receptor kinase 1 OS=Arabidopsis thaliana GN=BAK1 PE=1 SV=2//0	-	Serine/threonine-protein kinase, active site||Leucine-rich repeat||Leucine-rich repeat domain, L domain-like||Protein kinase, ATP binding site||Concanavalin A-like lectin/glucanase, subgroup||Protein kinase domain||Protein kinase-like domain||Leucine-rich repeat-containing N-terminal, type 2
OS07G0187900	510.469	625.67	0.816	0.00045806	-	-	sp|F4I9E1|NFD4_ARATH Protein NUCLEAR FUSION DEFECTIVE 4 OS=Arabidopsis thaliana GN=NFD4 PE=3 SV=1//1.35541e-23	-	Nodulin-like||Major facilitator superfamily domain
OS01G0853700	875.903	1072.78	0.816	0.00014092	-	-	sp|Q8S9H7|DIV_ANTMA Transcription factor DIVARICATA OS=Antirrhinum majus GN=DIVARICATA PE=2 SV=1//4.01421e-71	-	Myb-like domain||SANT/Myb domain||Myb domain, plants||Myb domain||Homeodomain-like
OS07G0664000	94.632	115.868	0.817	0.00013069	-	-	sp|Q7FAE1|MOMAS_ORYSJ Momilactone A synthase OS=Oryza sativa subsp. japonica GN=Os04g0179200 PE=2 SV=1//1.0724e-51	-	NAD(P)-binding domain||Glucose/ribitol dehydrogenase
OS07G0481400	314.262	384.594	0.817	0.0012988	-	-	sp|Q9LRR4|R13L1_ARATH Putative disease resistance RPP13-like protein 1 OS=Arabidopsis thaliana GN=RPPL1 PE=3 SV=1//4.14321e-75	-	P-loop containing nucleoside triphosphate hydrolase||NB-ARC||Leucine-rich repeat domain, L domain-like
OS01G0189800	634.527	776.355	0.817	0.00024232	-	-	-//-	-	Domain of unknown function DUF1618
OS10G0518300	455.809	557.215	0.818	0.00049994	-	-	-//-	-	Plant specific mitochondrial import receptor subunit TOM20||Tetratricopeptide-like helical
OS02G0496100	319.244	390.247	0.818	0.0012707	HSFA5	Heat stress transcription factor A-5 [Source:Uniprot/SWISSPROT;Acc:Q6K6S5]	sp|Q6K6S5|HSFA5_ORYSJ Heat stress transcription factor A-5 OS=Oryza sativa subsp. japonica GN=HSFA5 PE=2 SV=1//0	HSFA5	Heat shock factor (HSF)-type, DNA-binding||Winged helix-turn-helix DNA-binding domain||Heat shock transcription factor family
OS10G0476400	506.923	619.648	0.818	0.00037562	-	-	sp|Q941D5|VPS2C_ARATH Vacuolar protein sorting-associated protein 2 homolog 3 OS=Arabidopsis thaliana GN=VPS2.3 PE=2 SV=1//1.02461e-98	-	Snf7 family
OS03G0395700	284.984	348.344	0.818	0.0015677	-	-	-//-	--	--
OS05G0550000	900.933	1101.19	0.818	0.00015362	-	-	sp|Q7XTV7|HIP1_ORYSJ Probable E3 ubiquitin-protein ligase HIP1 OS=Oryza sativa subsp. japonica GN=HIP1 PE=1 SV=2//2.09369e-30	-	Zinc finger, RING-type||Zinc finger, RING/FYVE/PHD-type
OS07G0485100	451.044	551.155	0.818	0.00056846	-	-	sp|Q8H183|BUP1_ARATH Beta-ureidopropionase OS=Arabidopsis thaliana GN=PYD3 PE=1 SV=1//0	-	Carbon-nitrogen hydrolase
OS04G0647800	926.215	1131.21	0.819	0.00014218	-	-	sp|Q9M8L4|GLPK_ARATH Glycerol kinase OS=Arabidopsis thaliana GN=GLPK PE=1 SV=1//0	-	Carbohydrate kinase, FGGY, C-terminal||Carbohydrate kinase, FGGY, N-terminal||Carbohydrate kinase, FGGY, conserved site||Glycerol kinase||Carbohydrate kinase, FGGY
OS04G0619900	846.092	1032.92	0.819	0.00052535	-	-	sp|Q0WUQ1|BAG1_ARATH BAG family molecular chaperone regulator 1 OS=Arabidopsis thaliana GN=BAG1 PE=1 SV=1//1.63013e-20	-	Ubiquitin-related domain||Ubiquitin domain
OS06G0521500	15.52	18.946	0.819	0.0025852	-	-	sp|Q0D3N0|PER2_ORYSJ Peroxidase 2 OS=Oryza sativa subsp. japonica GN=PRX112 PE=2 SV=1//1.27579e-72	-	Peroxidase, active site||Peroxidases heam-ligand binding site||Haem peroxidase||Plant peroxidase||Haem peroxidase, plant/fungal/bacterial
OS02G0573400	327.974	400.202	0.82	0.0012179	-	-	sp|O24454|UBP3_ARATH Ubiquitin carboxyl-terminal hydrolase 3 OS=Arabidopsis thaliana GN=UBP3 PE=1 SV=1//0	-	Peptidase C19, ubiquitin carboxyl-terminal hydrolase 2, conserved site||Ubiquitin carboxyl-terminal hydrolase-like domain||Ubiquitin carboxyl-terminal hydrolases family 2
OS07G0461900	354.633	432.7	0.82	0.0011328	-	-	sp|O04866|ARGD_ALNGL Acetylornithine aminotransferase, mitochondrial OS=Alnus glutinosa GN=AG118 PE=2 SV=1//1.28032e-161	-	Pyridoxal phosphate-dependent transferase||Aminotransferase class-III||Pyridoxal phosphate-dependent transferase, major region, subdomain 1||Pyridoxal phosphate-dependent transferase, major region, subdomain 2
OS01G0259200	524.563	639.664	0.82	0.00042134	-	-	sp|Q0WRY5|CDL1_ARATH Serine/threonine-protein kinase CDL1 OS=Arabidopsis thaliana GN=CDL1 PE=1 SV=1//8.80891e-151	-	Concanavalin A-like lectin/glucanase, subgroup||Serine/threonine-protein kinase, active site||Protein kinase-like domain||Protein kinase domain||Protein kinase, ATP binding site
OS06G0326700	692.044	843.858	0.82	0.00026372	-	-	sp|Q9ASU1|DGAT2_ARATH Diacylglycerol O-acyltransferase 2 OS=Arabidopsis thaliana GN=DGAT2 PE=2 SV=1//4.4562e-137	-	Diacylglycerol acyltransferase
OS06G0254300	1042.46	1270.27	0.821	0.00019316	-	-	sp|Q9CAB7|PXG4_ARATH Probable peroxygenase 4 OS=Arabidopsis thaliana GN=PXG4 PE=1 SV=1//1.28816e-31	-	EF-hand domain||Caleosin-related
OS07G0162400	311.327	379.284	0.821	0.0013724	-	-	sp|Q9FG13|CXE15_ARATH Probable carboxylesterase 15 OS=Arabidopsis thaliana GN=CXE15 PE=2 SV=1//5.24857e-80	-	Alpha/beta hydrolase fold-3||Lipase, GDXG, putative serine active site||Alpha/Beta hydrolase fold
OS01G0844500	1585.51	1931.22	0.821	8.42e-05	-	-	sp|Q9LZL3|PCS1L_ARATH Aspartic proteinase PCS1 OS=Arabidopsis thaliana GN=PCS1 PE=2 SV=1//9.95127e-134	-	Aspartic peptidase, active site||Xylanase inhibitor, N-terminal||Peptidase family A1 domain||Aspartic peptidase domain||Aspartic peptidase||Xylanase inhibitor, C-terminal
OS01G0349600	576.336	701.822	0.821	0.00061304	-	-	-//-	--	--
OS04G0531900	358	435.822	0.821	1.3e-08	-	-	sp|A4UHT7|SALR_PAPBR Salutaridine reductase OS=Papaver bracteatum GN=SALR PE=1 SV=1//2.68886e-88	-	NAD(P)-binding domain||Glucose/ribitol dehydrogenase
OS05G0533900	267.006	324.809	0.822	0.0021681	-	-	sp|Q11J59|CLPX_CHESB ATP-dependent Clp protease ATP-binding subunit ClpX OS=Chelativorans sp. (strain BNC1) GN=clpX PE=3 SV=1//1.11784e-121	-	ATPase, AAA-type, core||P-loop containing nucleoside triphosphate hydrolase||Clp ATPase, C-terminal||Clp protease, ATP-binding subunit ClpX||AAA+ ATPase domain
OS03G0439700	1937.16	2356.48	0.822	1.32e-06	-	-	sp|P51273|YCF36_PORPU Uncharacterized protein ycf36 OS=Porphyra purpurea GN=ycf36 PE=3 SV=1//6.43343e-38	-	Uncharacterised protein family Ycf36
OS01G0957100	2575.94	3131.01	0.823	0.0011043	-	-	sp|Q9LRT1|Y3804_ARATH Probably inactive leucine-rich repeat receptor-like protein kinase At3g28040 OS=Arabidopsis thaliana GN=At3g28040 PE=2 SV=1//1.75901e-21	-	Protein kinase, ATP binding site||Leucine-rich repeat domain, L domain-like||Protein kinase-like domain||Protein kinase domain||Leucine-rich repeat||Leucine-rich repeat, typical subtype
OS04G0469000	159.403	193.49	0.824	1.96e-06	-	-	-//-	--	--
OS04G0503600	317.494	385.339	0.824	0.0014531	-	-	sp|Q9ASQ5|CRCK3_ARATH Calmodulin-binding receptor-like cytoplasmic kinase 3 OS=Arabidopsis thaliana GN=CRCK3 PE=2 SV=1//5.49275e-31	-	Protein kinase, ATP binding site||Protein kinase-like domain
OS03G0673600	593.77	720.626	0.824	0.00040406	-	-	-//-	--	--
OS11G0614500	704.526	854.577	0.824	0.00040138	-	-	sp|B8AQW7|PLP1_ORYSI Patatin-like protein 1 OS=Oryza sativa subsp. indica GN=PLP1 PE=3 SV=1//8.4642e-09	-	Patatin/Phospholipase A2-related||Acyl transferase/acyl hydrolase/lysophospholipase
OS11G0670100	46.966	56.966	0.824	7.07e-07	-	-	sp|B6SJQ0|CNR13_MAIZE Cell number regulator 13 OS=Zea mays GN=CNR13 PE=2 SV=1//3.35956e-38	-	Protein kinase-like domain||Serine-threonine/tyrosine-protein kinase catalytic domain
OS11G0568700	1564.23	1896.59	0.825	0.00013487	-	-	-//-	-	START-like domain
OS11G0297000	956.912	1159.81	0.825	0.00036004	-	-	-//-	--	--
OS05G0192700	1590.33	1927.41	0.825	9.28e-05	-	-	-//-	--	--
OS01G0670100	117.185	141.918	0.826	4.26e-12	-	-	sp|P17801|KPRO_MAIZE Putative receptor protein kinase ZmPK1 OS=Zea mays GN=PK1 PE=2 SV=2//0	-	Apple-like||Serine/threonine-protein kinase, active site||Epidermal growth factor-like domain||S-locus glycoprotein||Protein kinase, ATP binding site||Concanavalin A-like lectin/glucanase, subgroup||S-receptor-like serine/threonine-protein kinase||Protein kinase-like domain||Protein kinase domain||Bulb-type lectin domain
OS08G0547800	428.941	519.372	0.826	0.00091886	-	-	sp|O64640|CXE8_ARATH Probable carboxylesterase 8 OS=Arabidopsis thaliana GN=CXE8 PE=2 SV=1//1.84061e-80	-	Alpha/Beta hydrolase fold||Alpha/beta hydrolase fold-3
OS05G0253200	194.352	235.109	0.827	1.6e-06	-	-	sp|C0LGH2|Y1561_ARATH Probable LRR receptor-like serine/threonine-protein kinase At1g56130 OS=Arabidopsis thaliana GN=At1g56130 PE=2 SV=2//2.32159e-47	--	--
OS03G0267300	3231.63	3908.45	0.827	0.00079483	-	Fructose-1,6-bisphosphatase, chloroplastic [Source:Uniprot/SWISSPROT;Acc:O64422]	sp|O64422|F16P1_ORYSJ Fructose-1,6-bisphosphatase, chloroplastic OS=Oryza sativa subsp. japonica GN=Os03g0267300 PE=2 SV=1//0	-	Fructose-1,6-bisphosphatase||Fructose-1,6-bisphosphatase class 1/Sedoheputulose-1,7-bisphosphatase||Fructose-1,6-bisphosphatase, active site||Fructose-1-6-bisphosphatase class I, N-terminal
OS01G0214200	782.344	946.128	0.827	0.00050076	-	-	sp|Q6NMR9|GDL84_ARATH GDSL esterase/lipase At5g45920 OS=Arabidopsis thaliana GN=At5g45920 PE=2 SV=1//4.26851e-89	-	SGNH hydrolase-type esterase domain
OS04G0452000	811.428	981.253	0.827	0.00026956	-	Probable protein phosphatase 2C 41 [Source:Uniprot/SWISSPROT;Acc:Q7XQU7]	sp|Q7XQU7|P2C41_ORYSJ Probable protein phosphatase 2C 41 OS=Oryza sativa subsp. japonica GN=Os04g0452000 PE=2 SV=2//0	-	Protein phosphatase 2C||Protein phosphatase 2C (PP2C)-like domain
OS11G0105750	295.363	356.903	0.828	0.0022876	-	-	sp|Q9LI74|CHUP1_ARATH Protein CHUP1, chloroplastic OS=Arabidopsis thaliana GN=CHUP1 PE=1 SV=1//1.41697e-139	--	--
OS05G0494200	696.382	841.252	0.828	0.00064467	-	Cysteine proteinase inhibitor 2 [Source:Uniprot/SWISSPROT;Acc:P20907]	sp|P20907|CYT2_ORYSJ Cysteine proteinase inhibitor 2 OS=Oryza sativa subsp. japonica GN=Os05g0494200 PE=2 SV=3//9.36603e-27	-	Cystatin||Proteinase inhibitor I25, cystatin, conserved site||Proteinase inhibitor I25, cystatin
OS07G0143000	610.335	737.151	0.828	0.00048606	-	-	sp|Q94A68|Y1669_ARATH Uncharacterized oxidoreductase At1g06690, chloroplastic OS=Arabidopsis thaliana GN=At1g06690 PE=2 SV=1//0	-	Aldo/keto reductase||Aldo/keto reductase, conserved site||NADP-dependent oxidoreductase domain
OS03G0100030	849.863	1026	0.828	0.00028687	-	-	-//-	-	CAAX amino terminal protease
OS01G0191700	947.272	1143.19	0.829	0.00058449	-	-	sp|Q94AA4|PFKA3_ARATH ATP-dependent 6-phosphofructokinase 3 OS=Arabidopsis thaliana GN=PFK3 PE=1 SV=1//0	-	ATP-dependent 6-phosphofructokinase||Phosphofructokinase domain||Pyrophosphate-dependent phosphofructokinase TP0108
OS09G0418000	521.669	629.467	0.829	0.00061478	CIPK16	CBL-interacting protein kinase 16 [Source:Uniprot/SWISSPROT;Acc:Q6ERS4]	sp|Q6ERS4|CIPKG_ORYSJ CBL-interacting protein kinase 16 OS=Oryza sativa subsp. japonica GN=CIPK16 PE=2 SV=1//0	CIPK16	NAF/FISL domain||Protein kinase, ATP binding site||Serine/threonine-protein kinase, active site||NAF domain||-||Calcium/calmodulin-dependent/calcium-dependent protein kinase||Protein kinase-like domain||Protein kinase domain
OS09G0509700	288.978	348.436	0.829	0.0030187	-	-	sp|O22800|COL14_ARATH Zinc finger protein CONSTANS-LIKE 14 OS=Arabidopsis thaliana GN=COL14 PE=2 SV=2//2.41594e-27	-	CCT domain||Zinc finger, B-box
OS04G0399800	28.554	34.427	0.829	8.45e-05	-	-	sp|Q9M644|LEP_ARATH Ethylene-responsive transcription factor LEP OS=Arabidopsis thaliana GN=LEP PE=2 SV=1//5.15423e-21	-	DNA-binding domain||AP2/ERF domain
OS10G0389500	441.845	532.696	0.829	0.0011108	-	-	-//-	--	--
OS05G0540200	282.617	340.658	0.83	0.0027415	-	-	sp|Q94K18|Y4966_ARATH Uncharacterized protein At4g29660 OS=Arabidopsis thaliana GN=EMB2752 PE=4 SV=1//9.30511e-33	--	--
OS03G0761500	4474.3	5390.94	0.83	0.0029945	-	-	sp|O65351|SBT17_ARATH Subtilisin-like protease SBT1.7 OS=Arabidopsis thaliana GN=SBT1.7 PE=1 SV=1//0	-	Peptidase S8/S53 domain||Peptidase S8, subtilisin-related||Proteinase inhibitor, propeptide||Proteinase inhibitor I9||Protease-associated domain, PA||Peptidase S8, subtilisin, Ser-active site
OS01G0830500	768.262	925.204	0.83	0.00042374	-	-	-//-	-	Isopenicillin N synthase-like
OS06G0248400	424.796	511.166	0.831	0.0014227	-	-	sp|Q8RY59|RCD1_ARATH Inactive poly [ADP-ribose] polymerase RCD1 OS=Arabidopsis thaliana GN=RCD1 PE=1 SV=1//1.31588e-37	-	WWE domain||Poly(ADP-ribose) polymerase, catalytic domain
OS02G0610800	1358.18	1632.86	0.832	0.00020724	-	-	-//-	-	Protein of unknown function DUF1092
OS12G0623500	3201.68	3845.37	0.833	0.00011752	-	-	sp|Q9ASS7|CAAT2_ARATH Cationic amino acid transporter 2, vacuolar OS=Arabidopsis thaliana GN=CAT2 PE=2 SV=1//0	-	Cationic amino acid transporter, C-terminal||Amino acid/polyamine transporter I
OS03G0356414	715.467	859.252	0.833	0.0011493	-	-	sp|Q8S3N1|SINA5_ARATH E3 ubiquitin-protein ligase SINAT5 OS=Arabidopsis thaliana GN=SINAT5 PE=1 SV=2//8.70229e-163	-	Zinc finger, RING/FYVE/PHD-type||Zinc finger, SIAH-type||Zinc finger, RING-type||E3 ubiquitin-protein ligase SINA like||Seven-in-absentia protein, TRAF-like domain||SIAH-type domain||TRAF-like
OS03G0747700	525.45	630.91	0.833	0.00093351	-	-	sp|Q9ZVZ9|PB27B_ARATH Photosystem II D1 precursor processing protein PSB27-H2, chloroplastic OS=Arabidopsis thaliana GN=PSB27-2 PE=1 SV=1//1.92309e-47	-	Photosystem II Pbs27
OS01G0121100	1277.28	1533.09	0.833	0.00022442	-	-	sp|Q5D013|MET10_DANRE Protein-lysine N-methyltransferase mettl10 OS=Danio rerio GN=mettl10 PE=2 SV=1//5.15487e-29	-	S-adenosyl-L-methionine-dependent methyltransferase-like||N-lysine methyltransferase See1-like||Methyltransferase domain
OS01G0723400	1278.44	1534.33	0.833	0.00032569	-	-	sp|P51615|MAOX_VITVI NADP-dependent malic enzyme OS=Vitis vinifera PE=2 SV=1//0	-	Malic enzyme, NAD-binding||Malic enzyme, conserved site||Malic enzyme, N-terminal||Malic oxidoreductase||NAD(P)-binding domain
OS05G0164800	515.41	618.288	0.834	0.0010053	ZIP6	Zinc transporter 6 [Source:Uniprot/SWISSPROT;Acc:Q6L8F9]	sp|Q6L8F9|ZIP6_ORYSJ Zinc transporter 6 OS=Oryza sativa subsp. japonica GN=ZIP6 PE=2 SV=1//0	ZIP6	-||Zinc/iron permease||Zinc/iron permease, fungal/plant
OS01G0837800	1239.54	1486.75	0.834	0.0026728	MTP5	Metal tolerance protein 5 [Source:Uniprot/SWISSPROT;Acc:Q5NA18]	sp|Q5NA18|MTP5_ORYSJ Metal tolerance protein 5 OS=Oryza sativa subsp. japonica GN=MTP5 PE=2 SV=1//0	MTP5	Cation efflux protein transmembrane domain||Cation efflux protein cytoplasmic domain||Cation efflux protein
OS06G0673800	84.447	101.242	0.834	0.0001969	-	-	-//-	--	--
OS02G0603600	428.675	513.461	0.835	0.0016588	-	-	sp|Q8H102|BH128_ARATH Transcription factor bHLH128 OS=Arabidopsis thaliana GN=BHLH128 PE=1 SV=1//6.18032e-33	--	--
OS08G0289000	293.461	351.449	0.835	0.0027197	-	-	-//-	--	--
OS04G0106000	441.429	528.605	0.835	0.0012593	-	-	sp|P17407|21KD_DAUCA 21 kDa protein OS=Daucus carota PE=2 SV=1//4.12135e-27	-	Pectinesterase inhibitor domain
OS03G0270000	864.276	1034.05	0.836	0.00045514	-	-	sp|O22130|AHL22_ARATH AT-hook motif nuclear-localized protein 22 OS=Arabidopsis thaliana GN=AHL22 PE=1 SV=1//1.31447e-37	-	Domain of unknown function DUF296
OS06G0129700	328.458	392.949	0.836	0.0024856	-	-	sp|Q9SZ63|NUD14_ARATH Nudix hydrolase 14, chloroplastic OS=Arabidopsis thaliana GN=NUDT14 PE=1 SV=2//3.13542e-123	-	NUDIX hydrolase domain-like||NUDIX hydrolase domain
OS07G0557100	1090.78	1304.58	0.836	0.00037797	-	-	sp|Q9M0Y3|ENT3_ARATH Equilibrative nucleotide transporter 3 OS=Arabidopsis thaliana GN=ENT3 PE=1 SV=1//0	-	Nucleoside transporter ENT2-related, plants||Equilibrative nucleoside transporter
OS01G0874800	676.558	808.834	0.836	0.00080615	-	-	sp|O67550|EX53_AQUAE 5&apos;-3&apos; exonuclease OS=Aquifex aeolicus (strain VF5) GN=aq_1628 PE=3 SV=1//1.93702e-24	-	5'-3' exonuclease, C-terminal domain||PIN domain-like||5'-3' exonuclease, alpha-helical arch, N-terminal||5'-3' exonuclease, N-terminal
OS06G0623600	388.669	464.628	0.837	0.0019502	-	-	sp|Q9SAH9|CCR2_ARATH Cinnamoyl-CoA reductase 2 OS=Arabidopsis thaliana GN=CCR2 PE=1 SV=1//4.4128e-70	-	NAD-dependent epimerase/dehydratase||NAD(P)-binding domain
OS04G0549600	5009.55	5987.38	0.837	0.00013447	-	-	sp|Q04960|DNJH_CUCSA DnaJ protein homolog OS=Cucumis sativus GN=DNAJ1 PE=2 SV=1//0	-	HSP40/DnaJ peptide-binding||Heat shock protein DnaJ, cysteine-rich domain||Chaperone DnaJ, C-terminal||DnaJ domain||Chaperone DnaJ||DnaJ domain, conserved site
OS03G0191200	345.016	411.989	0.837	0.0028	-	-	-//-	-	WW domain
OS03G0856000	911.665	1088.59	0.837	0.00047842	-	-	sp|A2A1A0|NCS1_COPJA S-norcoclaurine synthase 1 OS=Coptis japonica GN=NCS1 PE=1 SV=1//3.20712e-98	-	Isopenicillin N synthase-like||Non-haem dioxygenase N-terminal domain||Oxoglutarate/iron-dependent dioxygenase
OS01G0829100	706.755	843.621	0.838	0.0015834	-	-	sp|Q5UPG5|YL093_MIMIV Putative ankyrin repeat protein L93 OS=Acanthamoeba polyphaga mimivirus GN=MIMI_L93 PE=3 SV=1//4.09082e-07	-	Ankyrin repeat-containing domain||MSP domain||Ankyrin repeat||PapD-like
OS06G0639500	433.146	517.011	0.838	0.0017282	-	-	sp|Q9FY48|KEG_ARATH E3 ubiquitin-protein ligase KEG OS=Arabidopsis thaliana GN=KEG PE=1 SV=2//3.89134e-06	-	Protein kinase-like domain||Protein kinase domain||Serine-threonine/tyrosine-protein kinase catalytic domain
OS02G0666500	902.017	1076.38	0.838	0.0031968	-	-	sp|Q9LMM1|C86A4_ARATH Cytochrome P450 86A4 OS=Arabidopsis thaliana GN=CYP86A4 PE=1 SV=1//0	-	Cytochrome P450||Cytochrome P450, E-class, group I||Cytochrome P450, conserved site
OS03G0336700	811.909	968.731	0.838	0.000657	-	-	-//-	--	--
OS02G0170000	505.602	603.208	0.838	0.0011607	-	-	sp|O82178|PP186_ARATH Pentatricopeptide repeat-containing protein At2g35130 OS=Arabidopsis thaliana GN=At2g35130 PE=2 SV=1//1.08469e-33	-	Pentatricopeptide repeat||Tetratricopeptide-like helical||Pentacotripeptide-repeat region of PROPR
OS03G0752500	148.125	176.716	0.838	0.0025961	-	-	-//-	--	--
OS08G0151000	805.545	960.891	0.838	0.00052619	-	-	sp|Q8S9H7|DIV_ANTMA Transcription factor DIVARICATA OS=Antirrhinum majus GN=DIVARICATA PE=2 SV=1//3.31199e-29	-	SANT/Myb domain||Homeodomain-like||Myb domain, plants||Myb domain
OS04G0598000	8089.71	9648.66	0.838	0.00039952	-	-	-//-	--	--
OS11G0595200	601.937	717.821	0.839	0.000795	-	-	sp|Q9LW57|PAP6_ARATH Probable plastid-lipid-associated protein 6, chloroplastic OS=Arabidopsis thaliana GN=PAP6 PE=1 SV=1//6.1222e-85	-	Plastid lipid-associated protein/fibrillin conserved domain
OS01G0823900	852.459	1016.41	0.839	0.00051521	-	-	sp|Q9LZW3|PUB16_ARATH U-box domain-containing protein 16 OS=Arabidopsis thaliana GN=PUB16 PE=2 SV=1//3.48239e-121	-	U box domain||Armadillo||Armadillo-like helical||Armadillo-type fold||Zinc finger, RING/FYVE/PHD-type
OS01G0747800	543.597	648.083	0.839	0.0011991	-	-	sp|Q5M750|VQ4_ARATH VQ motif-containing protein 4 OS=Arabidopsis thaliana GN=VQ4 PE=1 SV=1//1.11716e-34	-	VQ
OS11G0626700	127.838	152.35	0.839	0.00014348	-	-	-//-	--	--
OS08G0386800	1605.08	1912.72	0.839	0.00034367	-	-	sp|Q944H5|MTM1_ARATH Mitochondrial carrier protein MTM1 OS=Arabidopsis thaliana GN=MTM1 PE=2 SV=1//5.55448e-158	-	Mitochondrial substrate/solute carrier||Mitochondrial carrier domain
OS02G0469600	8676.82	10337.9	0.839	0.00011938	-	-	sp|Q10716|CYSP1_MAIZE Cysteine proteinase 1 OS=Zea mays GN=CCP1 PE=2 SV=1//0	-	Cysteine peptidase, asparagine active site||Cysteine peptidase, histidine active site||Peptidase C1A, papain||Peptidase C1A, papain C-terminal||Cysteine peptidase, cysteine active site||Proteinase inhibitor I29, cathepsin propeptide
OS01G0580200	1832.81	2183.66	0.839	0.00029026	-	Beta-galactosidase 2 [Source:Uniprot/SWISSPROT;Acc:Q8W0A1]	sp|Q8W0A1|BGAL2_ORYSJ Beta-galactosidase 2 OS=Oryza sativa subsp. japonica GN=Os01g0580200 PE=2 SV=1//0	-	Glycoside hydrolase, superfamily||D-galactoside/L-rhamnose binding SUEL lectin domain||Galactose-binding domain-like||Glycoside hydrolase, catalytic domain||Glycoside hydrolase, family 35||Glycoside hydrolase, family 35, conserved site||Glycoside hydrolase 35, catalytic domain
OS05G0534800	444.245	529.04	0.84	0.0027358	-	-	sp|Q8RXE7|AGD14_ARATH Probable ADP-ribosylation factor GTPase-activating protein AGD14 OS=Arabidopsis thaliana GN=AGD14 PE=1 SV=2//7.91622e-14	--	--
OS05G0407500	2809.01	3344.16	0.84	0.00020343	GID1	Gibberellin receptor GID1 [Source:Uniprot/SWISSPROT;Acc:Q6L545]	sp|Q6L545|GID1_ORYSJ Gibberellin receptor GID1 OS=Oryza sativa subsp. japonica GN=GID1 PE=1 SV=1//0	GID1	Alpha/Beta hydrolase fold||Lipase, GDXG, putative serine active site||Alpha/beta hydrolase fold-3||Lipase, GDXG, active site
OS03G0244200	504.302	600.26	0.84	0.0016926	-	-	sp|P83332|TLP1_PRUPE Thaumatin-like protein 1 OS=Prunus persica PE=2 SV=1//5.72563e-68	-	Thaumatin, conserved site||Thaumatin
OS12G0632000	40718.5	48390.3	0.841	0.00011745	-	-	sp|P49310|GRP1_SINAL Glycine-rich RNA-binding protein GRP1A OS=Sinapis alba PE=2 SV=1//4.57557e-44	-	Nucleotide-binding, alpha-beta plait||RNA recognition motif domain
OS03G0386000	460.424	546.906	0.842	0.0020385	-	-	sp|Q9Y7K5|YGI3_SCHPO Uncharacterized WD repeat-containing protein C2A9.03 OS=Schizosaccharomyces pombe (strain 972 / ATCC 24843) GN=SPBC2A9.03 PE=3 SV=2//7.58002e-28	--	--
OS12G0124500	450.56	534.689	0.843	0.0015809	MIF2	Mini zinc finger protein 2 [Source:Uniprot/SWISSPROT;Acc:B9GBM3]	sp|B9GBM3|MIF2_ORYSJ Mini zinc finger protein 2 OS=Oryza sativa subsp. japonica GN=MIF2 PE=3 SV=1//2.28421e-38	MIF2	ZF-HD homeobox protein, Cys/His-rich dimerisation domain
OS05G0132100	10637.5	12621.9	0.843	0.00025884	-	-	sp|O22898|LACS1_ARATH Long chain acyl-CoA synthetase 1 OS=Arabidopsis thaliana GN=LACS1 PE=2 SV=1//0	-	AMP-binding, conserved site||AMP-dependent synthetase/ligase
OS03G0648400	4812.09	5708.55	0.843	0.00017503	-	-	sp|Q04960|DNJH_CUCSA DnaJ protein homolog OS=Cucumis sativus GN=DNAJ1 PE=2 SV=1//0	-	HSP40/DnaJ peptide-binding||DnaJ domain, conserved site||Heat shock protein DnaJ, cysteine-rich domain||Chaperone DnaJ, C-terminal||DnaJ domain||Chaperone DnaJ
OS12G0217800	195.651	231.964	0.843	0.00022028	-	-	-//-	--	--
OS05G0533700	679.323	805.177	0.844	0.0014362	-	-	sp|Q42577|NDUS7_ARATH NADH dehydrogenase [ubiquinone] iron-sulfur protein 7, mitochondrial OS=Arabidopsis thaliana GN=At5g11770 PE=2 SV=1//1.07453e-96	-	NADH-ubiquinone oxidoreductase, 20 Kd subunit||NADH:ubiquinone oxidoreductase-like, 20kDa subunit
OS05G0151300	1605.84	1902.65	0.844	0.000342	-	REF/SRPP-like protein Os05g0151300/LOC_Os05g05940 [Source:Uniprot/SWISSPROT;Acc:Q9FRA7]	sp|Q9FRA7|Y5513_ORYSJ REF/SRPP-like protein Os05g0151300/LOC_Os05g05940 OS=Oryza sativa subsp. japonica GN=Os05g0151300 PE=3 SV=2//7.69378e-130	-	Rubber elongation factor
OS01G0524500	1139.86	1349.97	0.844	0.00051734	-	-	sp|Q8S9H7|DIV_ANTMA Transcription factor DIVARICATA OS=Antirrhinum majus GN=DIVARICATA PE=2 SV=1//3.96645e-33	--	--
OS01G0913100	1164.51	1379.16	0.844	0.00042795	-	-	-//-	-	Protein of unknown function DUF538
OS09G0560800	420.36	497.535	0.845	0.0025361	-	-	sp|Q1LZH1|MARC2_BOVIN Mitochondrial amidoxime reducing component 2 OS=Bos taurus GN=MARC2 PE=2 SV=1//2.24159e-42	-	Molybdenum cofactor sulfurase, C-terminal||MOSC, N-terminal beta barrel||Pyruvate kinase-like, insert domain
OS12G0425800	2013.38	2382.47	0.845	0.00029868	-	-	-//-	--	--
OS02G0177900	1103.97	1305.91	0.845	0.00062762	-	-	sp|Q6DCD1|FGGY_XENLA FGGY carbohydrate kinase domain-containing protein OS=Xenopus laevis GN=fggy PE=2 SV=2//2.86198e-95	-	Carbohydrate kinase, FGGY, C-terminal
OS01G0768200	426.053	503.458	0.846	0.0027994	-	-	sp|Q8CGF5|TMM56_MOUSE Transmembrane protein 56 OS=Mus musculus GN=Tmem56 PE=2 SV=1//4.27823e-18	-	TRAM/LAG1/CLN8 homology domain
OS06G0346201	827.72	978.062	0.846	0.00077258	-	-	-//-	--	--
OS02G0798200	1155.61	1365.44	0.846	0.00060214	-	-	-//-	-	Zinc finger, RING/FYVE/PHD-type||Zinc finger, RING-type
OS01G0841100	558.799	659.989	0.847	0.0015161	-	-	sp|Q9SNC3|FLA4_ARATH Fasciclin-like arabinogalactan protein 4 OS=Arabidopsis thaliana GN=FLA4 PE=1 SV=1//1.12052e-99	-	Fasciclin-like arabinogalactan protein||FAS1 domain
OS04G0436100	522.938	617.283	0.847	0.0017484	-	-	sp|Q9CQR4|ACO13_MOUSE Acyl-coenzyme A thioesterase 13 OS=Mus musculus GN=Acot13 PE=1 SV=1//1.00853e-19	-	HotDog domain||Phenylacetic acid degradation-related domain||Thioesterase superfamily
OS07G0187400	605.674	714.579	0.848	0.0018019	-	-	sp|P51281|YCF45_PORPU Uncharacterized protein ycf45 OS=Porphyra purpurea GN=ycf45 PE=3 SV=1//1.47058e-140	-	AAA+ ATPase domain||P-loop containing nucleoside triphosphate hydrolase||ATPase, AAA-type, core
OS08G0530300	130.061	153.403	0.848	6.33e-07	-	-	sp|Q9LZD3|E70A1_ARATH Exocyst complex component EXO70A1 OS=Arabidopsis thaliana GN=EXO70A1 PE=1 SV=1//4.52766e-79	-	Exocyst complex protein Exo70||Cullin repeat-like-containing domain
OS08G0502700	8615.27	10161.1	0.848	0.00022615	-	-	sp|Q56YA5|SGAT_ARATH Serine--glyoxylate aminotransferase OS=Arabidopsis thaliana GN=AGT1 PE=1 SV=2//0	-	Serine-pyruvate aminotransferase/2-aminoethylphosphonate-pyruvate transaminase||Pyridoxal phosphate-dependent transferase, major region, subdomain 2||Aminotransferase, class V/Cysteine desulfurase||Pyridoxal phosphate-dependent transferase, major region, subdomain 1||Pyridoxal phosphate-dependent transferase||Aminotransferase class-V pyridoxal-phosphate binding site
OS02G0170500	1262.94	1488.95	0.848	0.00058919	-	-	sp|Q8LCG7|NFYC2_ARATH Nuclear transcription factor Y subunit C-2 OS=Arabidopsis thaliana GN=NFYC2 PE=2 SV=2//2.13601e-68	-	Histone-fold||Transcription factor CBF/NF-Y/archaeal histone
OS08G0554300	30.451	35.893	0.848	0.00037339	-	-	sp|Q8RJP2|RHIE_DICD3 Rhamnogalacturonate lyase OS=Dickeya dadantii (strain 3937) GN=rhiE PE=1 SV=1//1.62313e-24	-	Galactose-binding domain-like||Carbohydrate-binding-like fold||Carboxypeptidase, regulatory domain||Rhamnogalacturonate lyase||Rhamnogalacturonan lyase, domain III||Rhamnogalacturonan lyase, domain II
OS03G0189600	3306.48	3897.29	0.848	0.0003024	-	-	sp|Q9SK87|ADHL2_ARATH Alcohol dehydrogenase-like 2 OS=Arabidopsis thaliana GN=At1g22440 PE=2 SV=1//3.45379e-114	-	GroES (chaperonin 10)-like||Alcohol dehydrogenase GroES-like||NAD(P)-binding domain||Alcohol dehydrogenase, C-terminal||Alcohol dehydrogenase, zinc-type, conserved site||Alcohol dehydrogenase superfamily, zinc-type
OS02G0225000	850.572	1002.2	0.849	0.0010588	-	-	sp|O04200|PXN_ARATH Peroxisomal nicotinamide adenine dinucleotide carrier OS=Arabidopsis thaliana GN=PXN PE=1 SV=1//4.59731e-125	-	Mitochondrial substrate/solute carrier||Mitochondrial carrier domain
OS08G0296600	504.765	594.551	0.849	0.0024995	-	-	sp|Q9LRR4|R13L1_ARATH Putative disease resistance RPP13-like protein 1 OS=Arabidopsis thaliana GN=RPPL1 PE=3 SV=1//1.32914e-95	-	P-loop containing nucleoside triphosphate hydrolase||NB-ARC||Leucine-rich repeat domain, L domain-like
OS08G0498400	2141.89	2522.82	0.849	0.00040355	ROMT-17	Tricin synthase 2 [Source:Uniprot/SWISSPROT;Acc:Q7F8T6]	sp|Q7F8T6|OMT17_ORYSJ Tricin synthase 2 OS=Oryza sativa subsp. japonica GN=ROMT-17 PE=1 SV=1//3.74505e-50	ROMT-17	S-adenosyl-L-methionine-dependent methyltransferase-like||O-methyltransferase, family 3
OS07G0603800	591.996	697.029	0.849	0.0015909	-	-	sp|P46032|PTR2_ARATH Protein NRT1/ PTR FAMILY 8.3 OS=Arabidopsis thaliana GN=NPF8.3 PE=1 SV=1//1.1411e-153	-	Major facilitator superfamily domain||Proton-dependent oligopeptide transporter family
OS02G0532500	516.501	607.906	0.85	0.001773	-	Germin-like protein 2-4 [Source:Uniprot/SWISSPROT;Acc:Q6ESF0]	sp|Q6ESF0|GL24_ORYSJ Germin-like protein 2-4 OS=Oryza sativa subsp. japonica GN=Os02g0532500 PE=2 SV=1//7.73791e-146	-	Germin||RmlC-like cupin domain||Cupin 1||RmlC-like jelly roll fold
OS01G0921800	976.151	1148.73	0.85	0.0016418	-	-	sp|Q9FYF9|FB76_ARATH F-box protein At1g67340 OS=Arabidopsis thaliana GN=At1g67340 PE=1 SV=1//2.45303e-66	-	Tetratricopeptide-like helical||F-box domain||Zinc finger, MYND-type
OS08G0231400	4868.94	5728.21	0.85	0.0017991	-	Germin-like protein 8-12 [Source:Uniprot/SWISSPROT;Acc:Q6ZCR3]	sp|Q6ZCR3|GL812_ORYSJ Germin-like protein 8-12 OS=Oryza sativa subsp. japonica GN=Os08g0231400 PE=2 SV=1//5.45032e-151	-	Germin||RmlC-like cupin domain||Cupin 1||RmlC-like jelly roll fold||Germin, manganese binding site
OS12G0225150	880.388	1035.48	0.85	0.0016085	-	-	sp|O80567|LRP6B_ARATH La-related protein 6B OS=Arabidopsis thaliana GN=LARP6B PE=1 SV=2//1.49e-36	--	--
OS11G0533100	804.214	945.673	0.85	0.0012803	-	-	sp|Q55750|MFD_SYNY3 Transcription-repair-coupling factor OS=Synechocystis sp. (strain PCC 6803 / Kazusa) GN=mfd PE=3 SV=1//3.41066e-140	-	CarD-like/TRCF domain
OS02G0744000	1109.59	1302.29	0.852	0.0029122	-	-	sp|Q8RXS1|PNSB4_ARATH Photosynthetic NDH subunit of subcomplex B 4, chloroplastic OS=Arabidopsis thaliana GN=PNSB4 PE=2 SV=1//2.69791e-31	--	--
OS04G0469300	25.34	29.735	0.852	0.0015315	-	-	-//-	--	--
OS02G0833600	559.436	656.42	0.852	0.0019484	-	-	sp|Q84JK2|FD_ARATH Protein FD OS=Arabidopsis thaliana GN=FD PE=1 SV=1//2.13653e-11	-	cAMP response element binding (CREB) protein||Basic-leucine zipper domain
OS08G0460000	20525.4	24080.8	0.852	1.56e-05	GER5	Germin-like protein 8-14 [Source:Uniprot/SWISSPROT;Acc:Q6ZBZ2]	sp|Q6ZBZ2|GL814_ORYSJ Germin-like protein 8-14 OS=Oryza sativa subsp. japonica GN=GER5 PE=1 SV=1//6.47198e-124	GER5	Germin, manganese binding site||RmlC-like jelly roll fold||RmlC-like cupin domain||Cupin 1||Germin
OS04G0605300	892.828	1047.15	0.853	0.001217	IRL1	Plant intracellular Ras-group-related LRR protein 1 [Source:Uniprot/SWISSPROT;Acc:Q7XNY1]	sp|Q7XNY1|PIRL1_ORYSJ Plant intracellular Ras-group-related LRR protein 1 OS=Oryza sativa subsp. japonica GN=IRL1 PE=2 SV=2//0	IRL1	Leucine-rich repeat, typical subtype||Leucine-rich repeat||-||Leucine-rich repeat domain, L domain-like
OS07G0598200	1164.21	1365.19	0.853	0.00072663	-	-	sp|Q9FLZ8|EDL2_ARATH EID1-like F-box protein 2 OS=Arabidopsis thaliana GN=EDL2 PE=2 SV=1//3.6198e-125	-	F-box domain
OS09G0304400	36.738	43.058	0.853	3.21e-10	-	-	-//-	--	--
OS05G0564800	463.706	543.408	0.853	0.002952	-	-	sp|Q8L9S1|R18AL_ARATH 60S ribosomal protein L18a-like protein OS=Arabidopsis thaliana GN=At1g29970 PE=2 SV=2//6.81448e-13	--	--
OS05G0480000	1296.91	1519.56	0.853	0.00078103	-	-	sp|Q9LZV4|STN8_ARATH Serine/threonine-protein kinase STN8, chloroplastic OS=Arabidopsis thaliana GN=STN8 PE=2 SV=1//0	-	Protein kinase, ATP binding site||Serine/threonine-protein kinase, active site||Protein kinase domain||Protein kinase-like domain
OS02G0564300	519.28	608.193	0.854	0.0028188	-	-	sp|O80792|RH33_ARATH Putative DEAD-box ATP-dependent RNA helicase 33 OS=Arabidopsis thaliana GN=RH33 PE=3 SV=1//3.27239e-16	--	--
OS03G0559700	860.867	1007.43	0.855	0.0012347	-	-	-//-	--	--
OS08G0397900	852.256	996.411	0.855	0.001425	-	-	sp|Q84K47|AB2A_ARATH ABC transporter A family member 2 OS=Arabidopsis thaliana GN=ABCA2 PE=2 SV=1//2.6454e-18	-	Uncharacterised conserved protein UCP009193
OS05G0345175	511.335	597.803	0.855	0.0024343	-	-	sp|Q9SCU1|PATL6_ARATH Patellin-6 OS=Arabidopsis thaliana GN=PATL6 PE=2 SV=1//3.5604e-24	--	--
OS06G0166400	498.536	582.212	0.856	0.0027921	-	-	sp|Q9SW63|RA210_ARATH Ethylene-responsive transcription factor RAP2-10 OS=Arabidopsis thaliana GN=RAP2-10 PE=2 SV=1//2.90683e-22	-	DNA-binding domain||AP2/ERF domain
OS06G0165900	104.395	121.888	0.856	1.93e-10	-	-	-//-	--	--
OS07G0678600	2772.07	3235.78	0.857	0.00050978	CIPK2	CBL-interacting protein kinase 2 [Source:Uniprot/SWISSPROT;Acc:Q7X996]	sp|Q7X996|CIPK2_ORYSJ CBL-interacting protein kinase 2 OS=Oryza sativa subsp. japonica GN=CIPK2 PE=2 SV=1//0	CIPK2	NAF/FISL domain||Protein kinase, ATP binding site||KA1 domain/Ssp2 C-terminal domain||Serine/threonine-protein kinase, active site||NAF domain||Calcium/calmodulin-dependent/calcium-dependent protein kinase||Protein kinase domain||Protein kinase-like domain
OS03G0660700	631.887	737.313	0.857	0.0023899	-	-	-//-	--	--
OS05G0196400	631.69	737.051	0.857	0.0024007	-	-	-//-	--	--
OS12G0138050	235.444	274.524	0.858	8.81e-05	-	-	sp|Q9SS31|CML36_ARATH Probable calcium-binding protein CML36 OS=Arabidopsis thaliana GN=CML36 PE=2 SV=1//5.31918e-20	-	EF-hand domain||EF-hand domain pair||EF-Hand 1, calcium-binding site
OS04G0287400	745.055	867.336	0.859	0.0018096	-	-	sp|Q9SV15|WRK11_ARATH Probable WRKY transcription factor 11 OS=Arabidopsis thaliana GN=WRKY11 PE=2 SV=2//1.04788e-85	-	Zn-cluster domain||DNA-binding WRKY
OS01G0756400	768.839	894.904	0.859	0.0017442	-	-	sp|Q94A38|LRP6A_ARATH La-related protein 6A OS=Arabidopsis thaliana GN=LARP6A PE=2 SV=1//2.92787e-11	--	--
OS06G0726100	86.86	101.093	0.859	0.0029487	CHT3	Chitinase 3 [Source:Uniprot/SWISSPROT;Acc:P24626]	sp|P24626|CHI3_ORYSJ Chitinase 3 OS=Oryza sativa subsp. japonica GN=Cht3 PE=2 SV=2//0	CHT3	Glycoside hydrolase, family 19||Chitin-binding, type 1||Glycoside hydrolase, family 19, catalytic||Lysozyme-like domain||Chitin-binding, type 1, conserved site
OS11G0240600	687.132	799.618	0.859	0.0019267	-	-	sp|Q9LT10|CXE18_ARATH Probable carboxylesterase 18 OS=Arabidopsis thaliana GN=CXE18 PE=1 SV=1//5.98531e-91	-	Alpha/beta hydrolase fold-3||Alpha/Beta hydrolase fold
OS07G0634900	1169.59	1360.48	0.86	0.0014874	-	-	sp|P20027|MYB3_HORVU Myb-related protein Hv33 OS=Hordeum vulgare GN=MYB2 PE=2 SV=3//5.46306e-07	-	SANT/Myb domain||Homeodomain-like||Myb-like domain
OS06G0608700	4573.47	5318.28	0.86	0.003086	-	-	sp|P46256|ALF1_PEA Fructose-bisphosphate aldolase, cytoplasmic isozyme 1 OS=Pisum sativum PE=2 SV=1//0	-	Aldolase-type TIM barrel||Fructose-bisphosphate aldolase class-I active site||Fructose-bisphosphate aldolase, class-I
OS01G0794400	303.959	353.448	0.86	4.24e-15	-	Probable nucleoredoxin 2 [Source:Uniprot/SWISSPROT;Acc:Q0JIL1]	sp|Q0JIL1|NRX2_ORYSJ Probable nucleoredoxin 2 OS=Oryza sativa subsp. japonica GN=Os01g0794400 PE=2 SV=1//0	-	Thioredoxin domain||Thioredoxin-like fold
OS03G0428800	1284.14	1493.05	0.86	0.0011418	-	-	-//-	-	Tetratricopeptide-like helical
OS05G0208500	2673.65	3107.38	0.86	0.0016265	-	-	-//-	--	--
OS12G0230100	2664.03	3094.68	0.861	0.00089905	CLPC2	Chaperone protein ClpC2, chloroplastic [Source:Uniprot/SWISSPROT;Acc:Q2QVG9]	sp|Q2QVG9|CLPC2_ORYSJ Chaperone protein ClpC2, chloroplastic OS=Oryza sativa subsp. japonica GN=CLPC2 PE=2 SV=2//0	CLPC2	ClpA/B, conserved site 1||UVR domain||ATPase, AAA-type, core||ClpA/B, conserved site 2||AAA+ ATPase domain||ClpA/B family||P-loop containing nucleoside triphosphate hydrolase||Clp ATPase, C-terminal||Clp, N-terminal
OS01G0106900	1611.45	1871.8	0.861	0.0012122	DXR	1-deoxy-D-xylulose 5-phosphate reductoisomerase, chloroplastic [Source:Uniprot/SWISSPROT;Acc:Q8W250]	sp|Q8W250|DXR_ORYSJ 1-deoxy-D-xylulose 5-phosphate reductoisomerase, chloroplastic OS=Oryza sativa subsp. japonica GN=DXR PE=2 SV=2//0	DXR	-||NAD(P)-binding domain||1-deoxy-D-xylulose 5-phosphate reductoisomerase, C-terminal||DXP reductoisomerase C-terminal domain||1-deoxy-D-xylulose 5-phosphate reductoisomerase, N-terminal||1-deoxy-D-xylulose 5-phosphate reductoisomerase
OS06G0536800	730.693	848.437	0.861	0.0023648	-	-	-//-	--	--
OS03G0326500	640.189	743.217	0.861	0.0025427	-	-	sp|Q10M18|TRL12_ORYSJ Thioredoxin-like 1-2, chloroplastic OS=Oryza sativa subsp. japonica GN=Os03g0326500 PE=2 SV=1//6.58379e-62	-	Thioredoxin
OS06G0270900	5072.86	5884.71	0.862	0.00058319	-	-	sp|Q8S528|AL2B7_ARATH Aldehyde dehydrogenase family 2 member B7, mitochondrial OS=Arabidopsis thaliana GN=ALDH2B7 PE=2 SV=2//0	-	Aldehyde/histidinol dehydrogenase||Aldehyde dehydrogenase, conserved site||Aldehyde dehydrogenase domain||Aldehyde dehydrogenase, glutamic acid active site||Aldehyde dehydrogenase, C-terminal||Aldehyde dehydrogenase, N-terminal
OS11G0146200	81.668	94.719	0.862	1.45e-05	-	-	sp|Q54KA7|SECG_DICDI Ankyrin repeat, PH and SEC7 domain containing protein secG OS=Dictyostelium discoideum GN=secG PE=2 SV=1//1.3787e-07	-	Ankyrin repeat||Ankyrin repeat-containing domain
OS06G0584400	16.312	18.912	0.862	0.00030003	-	-	-//-	--	--
OS12G0431100	125.415	145.364	0.863	0.00050538	-	-	sp|Q54DY9|BCS1B_DICDI Probable mitochondrial chaperone BCS1-B OS=Dictyostelium discoideum GN=bcsl1b PE=3 SV=1//5.2745e-33	-	P-loop containing nucleoside triphosphate hydrolase||AAA-type ATPase, N-terminal domain||ATPase, AAA-type, core||ATPase, AAA-type, conserved site||AAA+ ATPase domain
OS11G0704700	823.203	953.404	0.863	0.0024424	-	-	sp|Q8L3X8|SRC30_ARATH Serine/arginine-rich SC35-like splicing factor SCL30 OS=Arabidopsis thaliana GN=SCL30 PE=1 SV=1//1.98769e-28	-	RNA recognition motif domain||Nucleotide-binding, alpha-beta plait
OS01G0750100	1476.27	1709.59	0.864	0.0019762	-	-	sp|Q9LP56|WRK65_ARATH Probable WRKY transcription factor 65 OS=Arabidopsis thaliana GN=WRKY65 PE=2 SV=1//4.33425e-28	-	DNA-binding WRKY
OS11G0445300	1394.65	1614.89	0.864	0.0013422	-	-	sp|O48837|LRKS2_ARATH Receptor like protein kinase S.2 OS=Arabidopsis thaliana GN=LECRKS2 PE=2 SV=2//5.54528e-46	-	Protein kinase, ATP binding site||Concanavalin A-like lectin/glucanase, subgroup||Serine/threonine-protein kinase, active site||Protein kinase-like domain||Protein kinase domain||Serine-threonine/tyrosine-protein kinase catalytic domain
OS03G0219200	1075.86	1245.5	0.864	0.0015719	-	-	sp|O49044|SODC2_MESCR Superoxide dismutase [Cu-Zn] 2 OS=Mesembryanthemum crystallinum GN=SODCC.2 PE=2 SV=1//3.78289e-67	-	Superoxide dismutase (Cu/Zn) / superoxide dismutase copper chaperone||Superoxide dismutase, copper/zinc, binding site||Superoxide dismutase, copper/zinc binding domain
OS06G0580100	8065.95	9330.76	0.864	0.00058059	-	-	-//-	--	--
OS08G0537900	1261.46	1459.24	0.864	0.0019759	-	-	sp|Q8W486|Y1491_ARATH Uncharacterized protein At1g04910 OS=Arabidopsis thaliana GN=At1g04910 PE=2 SV=1//7.71214e-46	-	GDP-fucose protein O-fucosyltransferase
OS04G0403900	909.92	1051.42	0.865	0.0023428	-	-	-//-	--	--
OS06G0638500	1717.56	1984.41	0.866	0.0011147	-	-	sp|Q94C77|RPKL_ARATH Receptor protein kinase-like protein At4g34220 OS=Arabidopsis thaliana GN=At4g34220 PE=2 SV=1//1.45704e-143	-	Leucine-rich repeat-containing N-terminal, type 2||Serine-threonine/tyrosine-protein kinase catalytic domain||Protein kinase-like domain||Protein kinase domain||Leucine-rich repeat||Leucine-rich repeat domain, L domain-like
OS03G0669300	2154.06	2488.23	0.866	0.0010016	-	-	sp|Q9M069|E137_ARATH Glucan endo-1,3-beta-glucosidase 7 OS=Arabidopsis thaliana GN=At4g34480 PE=1 SV=2//0	-	Glycoside hydrolase, family 17||Glycoside hydrolase, superfamily||X8 domain||Glycoside hydrolase, catalytic domain
OS05G0560300	248.297	286.517	0.867	1.31e-12	-	-	sp|C0LGQ4|MRH1_ARATH Probable LRR receptor-like serine/threonine-protein kinase MRH1 OS=Arabidopsis thaliana GN=MRH1 PE=2 SV=1//1.69304e-127	-	Protein kinase-like domain||Protein kinase domain||Serine-threonine/tyrosine-protein kinase catalytic domain
OS08G0292900	1001.32	1154.86	0.867	0.0026053	-	-	sp|Q0J6N4|KNOSD_ORYSJ Homeobox protein knotted-1-like 13 OS=Oryza sativa subsp. japonica GN=OSH45 PE=2 SV=2//2.91502e-137	-	Homeodomain-like||ELK domain||Homeobox domain||Homeobox KN domain||KNOX2
OS04G0630800	157.836	181.993	0.867	1.88e-09	-	-	sp|Q9SEV0|BAN_ARATH Anthocyanidin reductase OS=Arabidopsis thaliana GN=BAN PE=1 SV=2//5.33045e-103	-	NAD(P)-binding domain||NAD-dependent epimerase/dehydratase
OS03G0796600	1328.85	1530.52	0.868	0.0019382	-	-	-//-	-	Protein of unknown function DUF506, plant
OS09G0453800	3441.53	3963.82	0.868	0.0011027	-	-	sp|P77806|YBDL_ECOLI Methionine aminotransferase OS=Escherichia coli (strain K12) GN=ybdL PE=1 SV=1//5.36899e-97	-	Aminotransferase, class I/classII||Pyridoxal phosphate-dependent transferase, major region, subdomain 2||Pyridoxal phosphate-dependent transferase, major region, subdomain 1||Pyridoxal phosphate-dependent transferase
OS05G0121000	1981.91	2282.33	0.868	0.0012667	-	-	-//-	-	Protein of unknown function DUF1218
OS11G0182500	61.378	70.591	0.869	0.00049165	-	-	sp|Q92625|ANS1A_HUMAN Ankyrin repeat and SAM domain-containing protein 1A OS=Homo sapiens GN=ANKS1A PE=1 SV=4//1.49678e-08	-	Ankyrin repeat-containing domain||Ankyrin repeat
OS12G0573200	1420.68	1633.76	0.87	0.0017938	-	-	sp|O80933|SCL9_ARATH Scarecrow-like protein 9 OS=Arabidopsis thaliana GN=SCL9 PE=2 SV=1//7.05673e-158	-	Transcription factor GRAS
OS03G0750100	958.488	1101.46	0.87	0.0025657	-	-	sp|Q54M20|TTC4_DICDI Tetratricopeptide repeat protein 4 homolog OS=Dictyostelium discoideum GN=ttc4 PE=3 SV=1//8.00582e-16	-	Tetratricopeptide-like helical
OS08G0202300	3400.58	3907.79	0.87	2.09e-06	-	-	sp|C0LGH2|Y1561_ARATH Probable LRR receptor-like serine/threonine-protein kinase At1g56130 OS=Arabidopsis thaliana GN=At1g56130 PE=2 SV=2//7.60314e-29	-	Leucine-rich repeat domain, L domain-like||Malectin||Reverse transcriptase
OS03G0158500	6346.03	7283.78	0.871	0.0010985	-	-	sp|Q0VCZ3|YTHD2_BOVIN YTH domain-containing family protein 2 OS=Bos taurus GN=YTHDF2 PE=2 SV=1//1.11667e-55	-	YTH domain
OS03G0769800	1028.36	1178.88	0.872	0.0030557	-	-	sp|Q9AV49|HOX9_ORYSJ Homeobox-leucine zipper protein HOX9 OS=Oryza sativa subsp. japonica GN=HOX9 PE=2 SV=1//9.19414e-21	-	Homeobox domain||Homeodomain-like
OS05G0361200	2431.01	2786.77	0.872	0.0017929	-	-	sp|A2Y3Q5|HEMH_ORYSI Ferrochelatase-2, chloroplastic OS=Oryza sativa subsp. indica GN=HEMH PE=2 SV=2//0	-	Chlorophyll A-B binding protein||Ferrochelatase||Ferrochelatase, active site
OS05G0380200	46.433	53.155	0.874	6.97e-10	-	-	-//-	--	--
OS03G0227800	16248.9	18600.8	0.874	0.0012237	-	-	-//-	--	--
OS11G0558300	833.645	954.147	0.874	0.0031785	-	-	sp|Q9XIA9|LACS2_ARATH Long chain acyl-CoA synthetase 2 OS=Arabidopsis thaliana GN=LACS2 PE=2 SV=1//0	-	AMP-binding enzyme C-terminal domain||AMP-dependent synthetase/ligase||AMP-binding, conserved site
OS12G0630100	190.503	217.844	0.874	4.77e-07	-	-	sp|P31110|TLP_ORYSJ Thaumatin-like protein OS=Oryza sativa subsp. japonica GN=Os12g0628600 PE=1 SV=1//9.06751e-86	-	Thaumatin, conserved site||Thaumatin
OS05G0222200	4769.02	5452.71	0.875	0.0017533	-	-	sp|Q8RWI9|AB15G_ARATH ABC transporter G family member 15 OS=Arabidopsis thaliana GN=ABCG15 PE=2 SV=2//0	-	ABC transporter, conserved site||AAA+ ATPase domain||ABC-2 type transporter||ABC transporter-like||P-loop containing nucleoside triphosphate hydrolase
OS03G0352400	4904.98	5606.75	0.875	0.0013578	NUG2	Nuclear/nucleolar GTPase 2 [Source:Uniprot/SWISSPROT;Acc:Q10LF7]	sp|Q10LF7|NUG2_ORYSJ Nuclear/nucleolar GTPase 2 OS=Oryza sativa subsp. japonica GN=NUG2 PE=1 SV=1//0	NUG2	GTP binding domain||Nucleolar GTP-binding protein 2||GTP-binding protein, orthogonal bundle domain||P-loop containing nucleoside triphosphate hydrolase||Nucleolar GTP-binding protein 2, N-terminal domain||Circularly permuted (CP)-type guanine nucleotide-binding (G) domain
OS03G0412400	63.827	72.827	0.876	7.65e-05	-	-	-//-	--	--
OS07G0503500	2073.45	2365.03	0.877	0.0019296	-	-	sp|Q40284|UFOG1_MANES Anthocyanidin 3-O-glucosyltransferase 1 OS=Manihot esculenta GN=GT1 PE=2 SV=1//9.16459e-74	-	UDP-glucuronosyl/UDP-glucosyltransferase
OS07G0166700	2258.36	2575.3	0.877	0.0019962	-	-	sp|Q8LFN2|Y3037_ARATH Probable inactive leucine-rich repeat receptor-like protein kinase At3g03770 OS=Arabidopsis thaliana GN=At3g03770 PE=2 SV=1//0	-	Concanavalin A-like lectin/glucanase, subgroup||Leucine-rich repeat||Protein kinase domain||Protein kinase-like domain||Serine-threonine/tyrosine-protein kinase catalytic domain||Leucine-rich repeat domain, L domain-like
OS04G0569900	5109.15	5825.41	0.877	0.001336	-	-	-//-	-	IQ motif, EF-hand binding site||Domain of unknown function DUF4005
OS12G0575000	1942.36	2211.78	0.878	0.0023187	-	-	-//-	-	Protein of unknown function DUF1118
OS03G0117100	2578.66	2934.02	0.879	0.0019529	PEX11-1	Peroxisomal membrane protein 11-1 [Source:Uniprot/SWISSPROT;Acc:Q10SM7]	sp|Q10SM7|PX111_ORYSJ Peroxisomal membrane protein 11-1 OS=Oryza sativa subsp. japonica GN=PEX11-1 PE=2 SV=1//8.78742e-171	PEX11-1	-||Peroxisomal biogenesis factor 11
OS12G0637800	62.708	71.244	0.88	1.07e-06	-	-	sp|F4I9E1|NFD4_ARATH Protein NUCLEAR FUSION DEFECTIVE 4 OS=Arabidopsis thaliana GN=NFD4 PE=3 SV=1//2.48378e-13	-	Major facilitator superfamily domain||Nodulin-like
OS02G0223700	4415.64	5012.27	0.881	0.0018326	-	-	-//-	-	Protein of unknown function DUF3511
OS04G0650000	6466.46	7338.75	0.881	0.0021375	-	-	sp|P25776|ORYA_ORYSJ Oryzain alpha chain OS=Oryza sativa subsp. japonica GN=Os04g0650000 PE=1 SV=2//4.99027e-80	-	Peptidase C1A, papain C-terminal||Peptidase C1A, papain||Cysteine peptidase, histidine active site||Cysteine peptidase, asparagine active site||Proteinase inhibitor I29, cathepsin propeptide||Granulin
OS04G0320100	3206.12	3636.49	0.882	0.0025643	-	-	sp|Q7XTG7|HCAR_ORYSJ 7-hydroxymethyl chlorophyll a reductase, chloroplastic OS=Oryza sativa subsp. japonica GN=HCAR PE=3 SV=2//1.72117e-97	-	Coenzyme F420 hydrogenase/dehydrogenase beta subunit, C-terminal||Coenzyme F420 hydrogenase/dehydrogenase beta subunit, N-terminal||Prismane-like
OS10G0528100	140.83	159.645	0.882	5.66e-11	-	-	sp|Q06398|GSTU6_ORYSJ Probable glutathione S-transferase GSTU6 OS=Oryza sativa subsp. japonica GN=GSTU6 PE=2 SV=2//1.86924e-81	-	Thioredoxin-like fold||Glutathione S-transferase, C-terminal-like||Glutathione S-transferase, N-terminal
OS07G0167500	642.185	727.236	0.883	4.02e-08	-	-	-//-	--	--
OS07G0106200	1397.62	1581.3	0.884	4.11e-06	-	-	sp|Q41144|STC_RICCO Sugar carrier protein C OS=Ricinus communis GN=STC PE=2 SV=1//0	-	Major facilitator superfamily domain||General substrate transporter||Sugar/inositol transporter||Sugar transporter, conserved site
OS05G0576600	96.519	109.191	0.884	0.0028154	-	-	-//-	--	--
OS06G0328400	31.06	35.119	0.884	0.00097144	-	-	sp|Q9FG33|LRKS5_ARATH Probable L-type lectin-domain containing receptor kinase S.5 OS=Arabidopsis thaliana GN=LECRKS5 PE=2 SV=1//1.54988e-98	-	Protein kinase, ATP binding site||Concanavalin A-like lectin/glucanase, subgroup||Serine/threonine-protein kinase, active site||Legume lectin domain||Protein kinase-like domain||Protein kinase domain
OS11G0665600	308.119	348.223	0.885	2.29e-05	-	-	-//-	--	--
OS06G0669400	4510.15	5095.06	0.885	0.0024913	FTSH2	ATP-dependent zinc metalloprotease FTSH 2, chloroplastic [Source:Uniprot/SWISSPROT;Acc:Q655S1]	sp|Q655S1|FTSH2_ORYSJ ATP-dependent zinc metalloprotease FTSH 2, chloroplastic OS=Oryza sativa subsp. japonica GN=FTSH2 PE=3 SV=1//0	FTSH2	ATPase, AAA-type, conserved site||ATPase, AAA-type, core||-||P-loop containing nucleoside triphosphate hydrolase||Peptidase, FtsH||Peptidase M41||AAA+ ATPase domain
OS06G0708600	4028.13	4548.95	0.886	0.0020577	-	-	-//-	-	Zinc finger protein 706
OS10G0529800	2121.11	2395.28	0.886	0.0029252	-	-	sp|Q06398|GSTU6_ORYSJ Probable glutathione S-transferase GSTU6 OS=Oryza sativa subsp. japonica GN=GSTU6 PE=2 SV=2//2.07423e-69	-	Glutathione S-transferase, N-terminal||Glutathione S-transferase, C-terminal-like||Thioredoxin-like fold
OS12G0609200	261.527	295.175	0.886	1.55e-07	-	-	-//-	--	--
OS01G0944700	1247.58	1404.73	0.888	1.09e-06	-	-	sp|P15737|E13B_HORVU Glucan endo-1,3-beta-glucosidase GII OS=Hordeum vulgare PE=1 SV=1//1.604e-171	-	Glycoside hydrolase, superfamily||Glycoside hydrolase, catalytic domain||Glycoside hydrolase, family 17
OS01G0191200	8737.06	9812.88	0.89	3.44e-07	-	-	sp|P15490|VSPA_SOYBN Stem 28 kDa glycoprotein OS=Glycine max GN=VSPA PE=2 SV=1//1.66924e-47	-	Acid phosphatase, plant||Acid phosphatase (Class B)||Vegetative storage protein/acid phosphatase||HAD-like domain
OS07G0532500	95.893	107.606	0.891	2.06e-08	-	-	sp|Q12955|ANK3_HUMAN Ankyrin-3 OS=Homo sapiens GN=ANK3 PE=1 SV=3//6.45706e-11	-	PGG domain||Ankyrin repeat-containing domain||Ankyrin repeat
OS11G0141400	273.785	307.086	0.892	2.39e-07	-	-	sp|Q9SS31|CML36_ARATH Probable calcium-binding protein CML36 OS=Arabidopsis thaliana GN=CML36 PE=2 SV=1//1.62414e-18	-	EF-hand domain||EF-Hand 1, calcium-binding site||EF-hand domain pair
OS04G0142400	201.103	225.172	0.893	4.64e-05	-	-	-//-	--	--
OS11G0592200	1045.53	1169.48	0.894	0.00080328	-	-	sp|P28814|BARW_HORVU Barwin OS=Hordeum vulgare PE=1 SV=1//1.51705e-62	-	Barwin domain||RlpA-like double-psi beta-barrel domain
OS07G0416600	44.616	49.849	0.895	4.86e-05	-	-	sp|Q0WRB0|FACR5_ARATH Probable fatty acyl-CoA reductase 5 OS=Arabidopsis thaliana GN=FAR5 PE=2 SV=1//1.04021e-15	-	Fatty acyl-CoA reductase||NAD(P)-binding domain||Male sterility, NAD-binding
Novel00318	45.245	50.386	0.898	0.0017212	--	Os12g0249900 [Oryza sativa Japonica Group]>gi|108862405|gb|ABA97273.2| Protein kinase domain containing protein, expressed [Oryza sativa Japonica Group]>gi|113649004|dbj|BAF29516.1| Os12g0249900 [Oryza sativa Japonica Group]	sp|Q8GYA4|CRK10_ARATH Cysteine-rich receptor-like protein kinase 10 OS=Arabidopsis thaliana GN=CRK10 PE=1 SV=3//2.50161e-63	-	Protein kinase domain||Protein kinase-like domain||Serine/threonine-protein kinase, active site

## Sheet: up regulated genes
Gene_id	crm1-D	wt	Ratio(crm1-D/wt)	pval	Gene name_1	Gene description_1	Blast swiss prot	Gene name_2	InterPro description_2
OS03G0299700	1606.26	0.979	1640.59	0	-	-	-//-	--	--
OS07G0442800	440.032	0.326	1348.37	5.84e-129	-	-	-//-	--	--
OS07G0212400	416.996	0.601	693.427	4.55e-143	-	-	-//-	-	Probable transposase, Ptta/En/Spm, plant
OS01G0356951	193.933	0.354	548.178	3.87e-81	-	-	sp|Q9SVU0|YUC8_ARATH Probable indole-3-pyruvate monooxygenase YUCCA8 OS=Arabidopsis thaliana GN=YUC8 PE=2 SV=1//6.19761e-42	--	--
OS03G0629800	346.284	0.979	353.778	1.23e-123	-	-	-//-	--	--
Novel00325	102.087	0.326	312.887	6.73e-34	-//-
Novel00394	73.069	0.326	223.945	2.1e-34	--	OSJNBb0011N17.2 [Oryza sativa Japonica Group]	sp|P04146|COPIA_DROME Copia protein OS=Drosophila melanogaster GN=GIP PE=1 SV=3//1.34651e-121	--	--
OS10G0474600	61.414	0.326	188.236	3.28e-29	-	-	-//-	--	--
Novel00885	88.385	1.061	83.28	1.85e-38	-//-
EPlOSAG00000002140	64.629	0.953	67.799	2.47e-28	-	-	-//-	--	--
OS10G0148700	96.637	2.016	47.925	1.09e-05	-	-	-//-	--	--
OS11G0282700	138.473	3.166	43.738	5.82e-48	-	-	sp|Q9FHE1|GSTT3_ARATH Glutathione S-transferase T3 OS=Arabidopsis thaliana GN=GSTT3 PE=2 SV=1//2.26378e-14	-	No apical meristem-associated, C-terminal domain
OS02G0204200	11.803	0.301	39.255	8.6e-06	-	-	-//-	--	--
OS10G0468800	11.748	0.326	36.007	8.69e-06	-	-	sp|Q8VZG8|Y4885_ARATH Probable LRR receptor-like serine/threonine-protein kinase At4g08850 OS=Arabidopsis thaliana GN=At4g08850 PE=2 SV=3//6.07179e-07	-	Leucine-rich repeat domain, L domain-like||Leucine-rich repeat||Leucine-rich repeat, typical subtype
Novel00102	294.783	8.524	34.583	0.0027641	--	unnamed protein product [Triticum aestivum]	sp|P93276|M030_ARATH Uncharacterized mitochondrial protein AtMg00030 OS=Arabidopsis thaliana GN=AtMg00030 PE=4 SV=1//1.2963e-11	--	--
Novel00360	25.615	0.928	27.613	2.43e-07	--	Os01g0512001, partial [Oryza sativa Japonica Group]>gi|255673282|dbj|BAH91103.1| Os01g0512001, partial [Oryza sativa Japonica Group]	-//-	--	--
Novel00288	298.169	11.642	25.611	2.62e-05	--	hypothetical protein OsI_38292 [Oryza sativa Indica Group]	-//-	--	--
OS06G0261300	42.998	1.963	21.901	1.9e-16	-	-	-//-	--	--
OS07G0511301	91.984	4.3	21.391	1.54e-31	-	-	-//-	--	--
OS06G0510200	11.06	0.601	18.392	7.76e-05	-	-	sp|Q9FVX2|PP129_ARATH Pentatricopeptide repeat-containing protein At1g77360, mitochondrial OS=Arabidopsis thaliana GN=At1g77360 PE=2 SV=2//6.65549e-08	--	--
OS07G0511100	35.816	1.961	18.26	1.97e-13	-	-	-//-	--	--
Novel00712	781.57	46.083	16.96	6.68e-121	--	Os06g0605100 [Oryza sativa Japonica Group]>gi|255677208|dbj|BAH93620.1| Os06g0605100 [Oryza sativa Japonica Group]	sp|P08770|TRA1_MAIZE Putative AC transposase OS=Zea mays PE=2 SV=2//9.9078e-33	--	--
OS04G0121100	65.575	3.897	16.826	0.0030391	-	-	sp|Q9MAP5|SBT33_ARATH Subtilisin-like protease SBT3.3 OS=Arabidopsis thaliana GN=SBT3.3 PE=2 SV=1//0	-	Peptidase S8, subtilisin-related||Peptidase S8/S53 domain||Proteinase inhibitor I9||Peptidase S8, subtilisin, Ser-active site
OS01G0497400	33.235	2.04	16.291	0.00010128	-	-	sp|P51074|ANX4_FRAAN Annexin-like protein RJ4 OS=Fragaria ananassa PE=2 SV=2//5.43798e-68	-	Annexin, plant||Annexin repeat
OS07G0511400	1486.63	91.945	16.168	8.8e-151	-	-	-//-	--	--
Novel00627	110.001	6.869	16.014	1.96e-18	--	hypothetical protein OsI_20329 [Oryza sativa Indica Group]>gi|222631952|gb|EEE64084.1| hypothetical protein OsJ_18915 [Oryza sativa Japonica Group]	-//-	-	Aminotransferase, class IV
OS07G0162450	25.654	1.61	15.939	3.01e-07	-	-	-//-	-	Protein of unknown function DUF3778
Novel00173	11.096	0.708	15.682	7.42e-05	--	TPA: hypothetical protein ZEAMMB73_985621 [Zea mays]	-//-	--	--
OS08G0367300	12.425	0.955	13.009	6.15e-05	-	-	-//-	-	Probable transposase, Ptta/En/Spm, plant
OS06G0241400	12.742	1.008	12.638	4.35e-05	-	-	sp|D9J0Z7|AAMT1_MAIZE Anthranilate O-methyltransferase 1 OS=Zea mays GN=AAMT1 PE=1 SV=1//1.31198e-152	-	S-adenosyl-L-methionine-dependent methyltransferase-like||SAM dependent carboxyl methyltransferase
OS01G0793300	13.024	1.061	12.272	3.11e-05	-	-	sp|P43309|PPO_MALDO Polyphenol oxidase, chloroplastic OS=Malus domestica PE=2 SV=1//1.93627e-62	-	Uncharacterised domain, di-copper centre||Tyrosinase copper-binding domain
OS04G0228400	110.527	9.27	11.922	1.39e-09	EXPA1	Expansin-A1 [Source:Uniprot/SWISSPROT;Acc:Q7XWU8]	sp|Q7XWU8|EXPA1_ORYSJ Expansin-A1 OS=Oryza sativa subsp. japonica GN=EXPA1 PE=2 SV=2//3.61145e-180	EXPA1	Expansin/Lol pI||RlpA-like double-psi beta-barrel domain||Expansin/pollen allergen, DPBB domain||Expansin||Expansin, cellulose-binding-like domain
Novel00170	72.612	6.212	11.688	3.88e-21	--	hypothetical protein OsJ_31126 [Oryza sativa Japonica Group]	-//-	--	--
OS12G0548700	88.096	7.598	11.595	0.00064633	-	-	sp|P01053|ICI2_HORVU Subtilisin-chymotrypsin inhibitor-2A OS=Hordeum vulgare PE=1 SV=2//1.01172e-16	-	Proteinase inhibitor I13, potato inhibitor I
OS07G0448600	55.661	4.959	11.225	9.18e-17	-	-	sp|Q8GRI8|PIP25_ORYSJ Aquaporin PIP2-5 OS=Oryza sativa subsp. japonica GN=PIP2-5 PE=2 SV=1//4.20721e-16	--	--
OS06G0602400	42.263	3.893	10.855	5.36e-13	-	-	sp|Q0DB53|RH52A_ORYSJ DEAD-box ATP-dependent RNA helicase 52A OS=Oryza sativa subsp. japonica GN=Os06g0602400 PE=2 SV=2//0	-	RNA helicase, ATP-dependent, DEAD-box, conserved site||DNA/RNA helicase, DEAD/DEAH box type, N-terminal||P-loop containing nucleoside triphosphate hydrolase||Helicase, superfamily 1/2, ATP-binding domain||Helicase, C-terminal
Novel00369	14.35	1.334	10.753	2.43e-05	--	hypothetical protein OsI_07375 [Oryza sativa Indica Group]	sp|Q8S9H7|DIV_ANTMA Transcription factor DIVARICATA OS=Antirrhinum majus GN=DIVARICATA PE=2 SV=1//8.60976e-13	--	--
OS12G0538700	10.466	0.981	10.672	0.00043886	GRXC15	Glutaredoxin-C15 [Source:Uniprot/SWISSPROT;Acc:Q2QP86]	sp|Q2QP86|GRC15_ORYSJ Glutaredoxin-C15 OS=Oryza sativa subsp. japonica GN=GRXC15 PE=3 SV=1//4.39253e-66	GRXC15	Glutaredoxin||Glutaredoxin-like, plant II||Glutaredoxin subgroup||Thioredoxin-like fold
OS10G0150000	81.558	7.885	10.344	3.48e-13	-	-	-//-	--	--
OS07G0457200	38.612	3.844	10.044	6.84e-06	-	-	-//-	--	--
Novel00254	30.614	3.239	9.452	2.52e-09	--	hypothetical protein LOC_Os12g19440 [Oryza sativa Japonica Group]	-//-	--	--
OS01G0387566	12.013	1.307	9.191	0.00022926	-	-	-//-	--	--
OS01G0384450	19.308	2.105	9.174	0.00062805	-	-	-//-	--	--
OS11G0304050	11.702	1.307	8.953	0.00031223	-	-	sp|A8QW51|OMT2_SORBI Probable O-methyltransferase 2 OS=Sorghum bicolor GN=OMT2 PE=2 SV=1//2.82921e-126	-	Caffeate O-methyltransferase (COMT) family||Winged helix-turn-helix DNA-binding domain||S-adenosyl-L-methionine-dependent methyltransferase-like||O-methyltransferase, family 2||Plant methyltransferase dimerisation
OS10G0149000	457.055	53.042	8.617	1.49e-14	-	-	sp|Q9T0I5|PRP4_ARATH Proline-rich protein 4 OS=Arabidopsis thaliana GN=PRP4 PE=2 SV=1//5.94508e-10	--	--
OS03G0130300	32.382	3.817	8.484	0.0028489	-	-	sp|P20346|DF322_SOLTU Defensin-like protein P322 OS=Solanum tuberosum PE=2 SV=1//2.52552e-20	-	Gamma thionin||Knottin, scorpion toxin-like
OS02G0596300	122.705	14.478	8.475	4.03e-06	-	-	sp|Q9FMY1|C86B1_ARATH Cytochrome P450 86B1 OS=Arabidopsis thaliana GN=CYP86B1 PE=2 SV=1//2.47486e-144	-	Cytochrome P450, E-class, group I||Cytochrome P450, conserved site||Cytochrome P450
OS07G0148600	88.314	10.53	8.387	5.05e-21	-	-	sp|P52836|F3ST_FLACH Flavonol 3-sulfotransferase OS=Flaveria chlorifolia PE=1 SV=2//8.60163e-72	-	P-loop containing nucleoside triphosphate hydrolase||Sulfotransferase domain
OS12G0169300	30.702	4.055	7.572	1.06e-08	-	-	sp|Q9FHE1|GSTT3_ARATH Glutathione S-transferase T3 OS=Arabidopsis thaliana GN=GSTT3 PE=2 SV=1//7.54524e-11	-	No apical meristem-associated, C-terminal domain
OS12G0121600	154.697	20.85	7.419	2.41e-22	-	-	sp|Q9SIT5|CHX15_ARATH Cation/H(+) antiporter 15 OS=Arabidopsis thaliana GN=CHX15 PE=2 SV=1//0	-	Cation/H+ exchanger
OS01G0692400	20.929	2.889	7.245	0.00083902	-	-	-//-	--	--
OS09G0309600	9.436	1.307	7.22	0.0026531	-	-	-//-	--	--
EPlOSAG00000017797	14.538	2.015	7.217	0.00013281	-	-	-//-	--	--
OS08G0345500	14.097	1.985	7.101	0.00018374	-	-	sp|Q7EZW6|CSLD3_ORYSJ Cellulose synthase-like protein D3 OS=Oryza sativa subsp. japonica GN=CSLD3 PE=2 SV=2//0	-	Cellulose synthase||Zinc finger, RING/FYVE/PHD-type
OS02G0114100	23.458	3.351	7.001	1.14e-06	-	-	sp|Q94AP3|WAT1_ARATH Protein WALLS ARE THIN 1 OS=Arabidopsis thaliana GN=WAT1 PE=1 SV=1//3.97099e-141	-	WAT1-related protein||Drug/metabolite transporter
OS08G0189100	77.704	11.226	6.922	4.92e-17	GER3	Germin-like protein 8-2 [Source:Uniprot/SWISSPROT;Acc:Q6YZA9]	sp|Q6YZA9|GL82_ORYSJ Germin-like protein 8-2 OS=Oryza sativa subsp. japonica GN=GER3 PE=2 SV=1//2.97856e-143	GER3	Germin, manganese binding site||RmlC-like jelly roll fold||Germin||RmlC-like cupin domain||Cupin 1
OS07G0151100	21.504	3.162	6.8	6.33e-06	GRXC9	Glutaredoxin-C9 [Source:Uniprot/SWISSPROT;Acc:Q7XIZ1]	sp|Q7XIZ1|GRXC9_ORYSJ Glutaredoxin-C9 OS=Oryza sativa subsp. japonica GN=GRXC9 PE=3 SV=1//1.13111e-53	GRXC9	Thioredoxin-like fold||Glutaredoxin-like, plant II||Glutaredoxin
OS04G0116800	158.672	23.789	6.67	6.16e-07	-	-	sp|Q9XF43|KCS6_ARATH 3-ketoacyl-CoA synthase 6 OS=Arabidopsis thaliana GN=CUT1 PE=1 SV=1//4.4003e-100	-	Very-long-chain 3-ketoacyl-CoA synthase||FAE1/Type III polyketide synthase-like protein||Thiolase-like||Chalcone/stilbene synthase, C-terminal
OS03G0426350	859.512	129.489	6.638	6.39e-73	-	-	-//-	--	--
OS01G0547600	32.59	4.925	6.617	9.01e-06	-	-	sp|A2ZU80|NRT24_ORYSJ Probable high-affinity nitrate transporter 2.4 OS=Oryza sativa subsp. japonica GN=NRT2.4 PE=2 SV=2//4.57892e-38	-	Major facilitator superfamily domain||Major facilitator superfamily
OS07G0552800	17.152	2.696	6.361	5.74e-05	CSLF2	Mixed-linked glucan synthase 2 [Source:Uniprot/SWISSPROT;Acc:Q84S11]	sp|Q84S11|CSLF2_ORYSJ Mixed-linked glucan synthase 2 OS=Oryza sativa subsp. japonica GN=CSLF2 PE=2 SV=1//0	CSLF2	Nucleotide-diphospho-sugar transferases||Cellulose synthase
OS05G0189900	867.85	140.512	6.177	8.27e-47	-	-	sp|P27061|PPA1_SOLLC Acid phosphatase 1 OS=Solanum lycopersicum GN=APS1 PE=2 SV=1//6.4548e-59	-	Acid phosphatase (Class B)||Vegetative storage protein/acid phosphatase||HAD-like domain
OS12G0163700	384.196	62.56	6.141	5.47e-08	-	-	sp|O81221|ACT_GOSHI Actin OS=Gossypium hirsutum PE=3 SV=1//0	-	Actin, conserved site||Actin-related protein
OS01G0152500	18.155	2.97	6.114	4.98e-05	-	-	sp|Q9ZVC9|FRS3_ARATH Protein FAR1-RELATED SEQUENCE 3 OS=Arabidopsis thaliana GN=FRS3 PE=2 SV=2//5.99952e-10	-	FHY3/FAR1 family||Zinc finger, CCHC-type||Zinc finger, SWIM-type||Zinc finger, PMZ-type
OS06G0692050	14.13	2.317	6.098	0.00037111	-	-	-//-	--	--
OS04G0171800	78.77	13.233	5.953	0.0007244	-	-	sp|Q43135|C79A1_SORBI Tyrosine N-monooxygenase OS=Sorghum bicolor GN=CYP79A1 PE=1 SV=3//0	-	Cytochrome P450||Cytochrome P450, conserved site||Cytochrome P450, E-class, group I
OS10G0552800	127.892	22.122	5.781	0.0011605	-	-	sp|Q01595|CCDP_MAIZE Cortical cell-delineating protein OS=Zea mays PE=2 SV=1//9.3038e-19	-	Bifunctional inhibitor/plant lipid transfer protein/seed storage helical domain||Hydrophobic seed protein
OS06G0685200	11.109	1.934	5.744	0.0024425	-	-	-//-	-	Leucine-rich repeat domain, L domain-like||F-box domain
OS10G0334500	21.804	3.844	5.672	1.8e-05	-	-	sp|Q9SH66|DIR5_ARATH Dirigent protein 5 OS=Arabidopsis thaliana GN=DIR5 PE=2 SV=1//1.23927e-08	-	Plant disease resistance response protein
OS08G0137300	16.444	2.917	5.638	0.00019861	-	-	sp|Q8BHT6|B3GLT_MOUSE Beta-1,3-glucosyltransferase OS=Mus musculus GN=B3galtl PE=2 SV=3//2.41123e-07	-	Protein of unknown function DUF604
Novel00165	15.713	2.803	5.606	0.00017614	--	Hypothetical protein [Oryza sativa]>gi|31430154|gb|AAP52106.1| F-box domain containing protein [Oryza sativa Japonica Group]	-//-	-	F-box domain
OS09G0455300	132.123	24.014	5.502	0.00094305	-	-	sp|Q9FHA7|HEC1_ARATH Transcription factor HEC1 OS=Arabidopsis thaliana GN=HEC1 PE=1 SV=1//3.60473e-34	-	Myc-type, basic helix-loop-helix (bHLH) domain
OS05G0277350	11.097	2.07	5.362	0.0023877	-	-	sp|Q8W104|FBL17_ARATH F-box/LRR-repeat protein 17 OS=Arabidopsis thaliana GN=FBL17 PE=1 SV=1//2.37597e-07	--	--
OS04G0360500	32.247	6.016	5.36	7.51e-05	-	-	sp|O81030|GGLO5_ARATH L-gulonolactone oxidase 5 OS=Arabidopsis thaliana GN=GULLO5 PE=1 SV=1//1.21426e-45	-	CO dehydrogenase flavoprotein-like, FAD-binding, subdomain 2||FAD-binding, type 2||FAD linked oxidase, N-terminal||FAD-binding, type 2, subdomain 1
OS07G0654700	12.161	2.29	5.311	0.0019441	-	-	-//-	-	Armadillo-type fold||Armadillo-like helical
OS07G0201800	15.671	2.97	5.277	0.00034251	-	-	sp|Q66PF2|URT1_FRAAN Putative UDP-rhamnose:rhamnosyltransferase 1 OS=Fragaria ananassa GN=GT4 PE=2 SV=1//3.53636e-83	-	UDP-glucuronosyl/UDP-glucosyltransferase
OS07G0574200	15.748	2.993	5.261	0.00046016	-	-	sp|Q9FLP6|SUMO2_ARATH Small ubiquitin-related modifier 2 OS=Arabidopsis thaliana GN=SUMO2 PE=1 SV=1//2.48381e-06	-	Ubiquitin-related domain||Rad60/SUMO-like domain||Ubiquitin domain
OS02G0288100	32.721	6.264	5.224	3.09e-07	-	-	sp|Q9M3B0|PME34_ARATH Probable pectinesterase/pectinesterase inhibitor 34 OS=Arabidopsis thaliana GN=PME34 PE=2 SV=1//7.24176e-158	-	Pectinesterase inhibitor domain||Pectinesterase, active site||Pectinesterase, catalytic||Pectin lyase fold/virulence factor||Pectinesterase, Asp active site||Pectin lyase fold
OS12G0441600	35.095	6.804	5.158	4.5e-05	-	-	sp|P47917|ZRP4_MAIZE O-methyltransferase ZRP4 OS=Zea mays GN=ZRP4 PE=2 SV=1//7.48065e-137	-	Plant methyltransferase dimerisation||O-methyltransferase, family 2||S-adenosyl-L-methionine-dependent methyltransferase-like||Winged helix-turn-helix DNA-binding domain||Caffeate O-methyltransferase (COMT) family
OS10G0149200	381.137	74.867	5.091	2.9e-12	-	-	sp|Q9T0I5|PRP4_ARATH Proline-rich protein 4 OS=Arabidopsis thaliana GN=PRP4 PE=2 SV=1//2.42412e-09	--	--
OS04G0572400	37.913	7.518	5.043	0.00047783	DREB1E	Dehydration-responsive element-binding protein 1E [Source:Uniprot/SWISSPROT;Acc:Q8H273]	sp|Q8H273|DRE1E_ORYSJ Dehydration-responsive element-binding protein 1E OS=Oryza sativa subsp. japonica GN=DREB1E PE=2 SV=1//1.64902e-103	DREB1E	DNA-binding domain||AP2/ERF domain
OS06G0520733	30.238	6.15	4.917	9.79e-07	-	-	sp|D9HP20|CNR4_MAIZE Cell number regulator 4 OS=Zea mays GN=CNR4 PE=2 SV=1//2.00548e-26	-	Uncharacterised protein family Cys-rich
OS12G0103150	12.855	2.643	4.863	0.0020094	-	-	-//-	--	--
OS11G0213000	272.77	56.19	4.854	1.5e-32	-	-	sp|Q6H8D5|COB22_ORYSJ Coatomer subunit beta&apos;-2 OS=Oryza sativa subsp. japonica GN=Os02g0209100 PE=2 SV=1//2.82813e-81	-	Protein kinase, ATP binding site||Concanavalin A-like lectin/glucanase, subgroup||Serine/threonine-protein kinase, active site||Protein kinase domain||Protein kinase-like domain
OS08G0290700	70.969	14.746	4.813	5.28e-25	-	-	sp|B6VJS4|ROMT_VITVI Trans-resveratrol di-O-methyltransferase OS=Vitis vinifera GN=ROMT PE=1 SV=2//2.64646e-89	-	Plant methyltransferase dimerisation||O-methyltransferase, family 2||S-adenosyl-L-methionine-dependent methyltransferase-like||Winged helix-turn-helix DNA-binding domain||Caffeate O-methyltransferase (COMT) family
OS02G0318500	18.823	4.057	4.64	0.0023989	-	-	sp|Q8GU85|AB40G_ORYSJ ABC transporter G family member 40 OS=Oryza sativa subsp. japonica GN=ABCG40 PE=3 SV=2//2.37241e-15	-	P-loop containing nucleoside triphosphate hydrolase||ABC transporter-like||ABC-2 type transporter
OS05G0442000	411.31	91.951	4.473	2.63e-37	-	-	-//-	--	--
Novel00564	22.357	5.074	4.406	0.00037854	--	OSJNBa0057M08.29 [Oryza sativa Japonica Group]>gi|125589273|gb|EAZ29623.1| hypothetical protein OsJ_13689 [Oryza sativa Japonica Group]	-//-	-	Protein of unknown function DUF594||Domain of unknown function DUF4220
OS05G0390300	18.572	4.222	4.399	0.00038327	-	-	-//-	--	--
OS03G0302800	34.073	7.848	4.342	3.13e-06	-	-	-//-	-	Protein of unknown function DUF761, plant
OS04G0554800	859.902	201.07	4.277	0.00019285	-	-	sp|Q8RW93|LBP65_ARATH Putative lipid-binding protein At4g00165 OS=Arabidopsis thaliana GN=At4g00165 PE=2 SV=1//9.26781e-25	-	Hydrophobic seed protein||Bifunctional inhibitor/plant lipid transfer protein/seed storage helical domain
OS06G0356800	22.839	5.344	4.274	0.00012469	-	-	sp|Q8L5C6|XIP1_WHEAT Xylanase inhibitor protein 1 OS=Triticum aestivum GN=XIPI PE=1 SV=2//5.6376e-109	-	Glycoside hydrolase, superfamily||Glycoside hydrolase, catalytic domain||Glycoside hydrolase, family 18, catalytic domain
OS05G0118700	15.15	3.545	4.273	0.0016519	WOX2	Putative WUSCHEL-related homeobox 2 [Source:Uniprot/SWISSPROT;Acc:Q5W7C3]	sp|Q5W7C3|WOX2_ORYSJ Putative WUSCHEL-related homeobox 2 OS=Oryza sativa subsp. japonica GN=WOX2 PE=3 SV=1//1.98464e-83	WOX2	Homeodomain-like||Homeobox domain
OS09G0262000	55.23	12.938	4.269	1.25e-05	-	-	sp|Q9S9N9|CCR1_ARATH Cinnamoyl-CoA reductase 1 OS=Arabidopsis thaliana GN=CCR1 PE=1 SV=1//2.94929e-96	-	NAD-dependent epimerase/dehydratase||NAD(P)-binding domain
OS02G0767800	85.212	19.986	4.264	8.48e-08	-	-	sp|Q9SFE4|ERF12_ARATH Ethylene-responsive transcription factor ERF012 OS=Arabidopsis thaliana GN=ERF012 PE=2 SV=1//5.15851e-24	-	AP2/ERF domain||DNA-binding domain
OS05G0439000	62.274	14.681	4.242	4.88e-08	-	-	sp|Q9FGJ6|ATL79_ARATH RING-H2 finger protein ATL79 OS=Arabidopsis thaliana GN=ATL79 PE=2 SV=1//2.74051e-17	-	Zinc finger, RING/FYVE/PHD-type||Zinc finger, RING-type
OS12G0548501	69.823	16.643	4.195	0.000476	-	-	sp|P01053|ICI2_HORVU Subtilisin-chymotrypsin inhibitor-2A OS=Hordeum vulgare PE=1 SV=2//6.31896e-09	-	Proteinase inhibitor I13, potato inhibitor I
OS03G0103200	767.615	186.577	4.114	2.3e-12	-	-	sp|Q01595|CCDP_MAIZE Cortical cell-delineating protein OS=Zea mays PE=2 SV=1//1.89285e-25	-	Hydrophobic seed protein||Bifunctional inhibitor/plant lipid transfer protein/seed storage helical domain
OS01G0620800	71.65	17.676	4.053	5.68e-11	-	-	sp|Q9AR73|HQGT_RAUSE Hydroquinone glucosyltransferase OS=Rauvolfia serpentina GN=AS PE=1 SV=1//1.193e-111	-	UDP-glucuronosyl/UDP-glucosyltransferase
OS08G0503000	763.524	189.532	4.028	2.11e-09	-	-	-//-	--	--
OS12G0510750	60.53	15.1	4.009	2.16e-05	-	-	-//-	--	--
OS01G0842400	909.991	227.411	4.002	8e-26	LAC4	Laccase-4 [Source:Uniprot/SWISSPROT;Acc:Q5N9X2]	sp|Q5N9X2|LAC4_ORYSJ Laccase-4 OS=Oryza sativa subsp. japonica GN=LAC4 PE=2 SV=1//0	LAC4	Multicopper oxidases, conserved site||Multicopper oxidase, type 3||Laccase||Multicopper oxidase, copper-binding site||Multicopper oxidase, type 1||Multicopper oxidase, type 2||Cupredoxin
OS07G0110000	3850.25	964.396	3.993	1.36e-60	-	-	-//-	--	--
OS10G0149100	136.436	34.975	3.901	2.52e-09	-	-	sp|Q9T0I5|PRP4_ARATH Proline-rich protein 4 OS=Arabidopsis thaliana GN=PRP4 PE=2 SV=1//3.25519e-08	--	--
Novel00827	67.13	17.319	3.876	5.69e-10	--	putative polyprotein [Oryza sativa Japonica Group]	sp|P10978|POLX_TOBAC Retrovirus-related Pol polyprotein from transposon TNT 1-94 OS=Nicotiana tabacum PE=2 SV=1//1.30676e-26	-	Proteasome component ECM29/Translational activator GCN1||Proteasome stabiliser ECM29||Armadillo-type fold||Armadillo-like helical||GAG-pre-integrase domain
OS03G0309250	47.205	12.272	3.847	4.76e-05	-	-	-//-	--	--
OS09G0535200	76.008	19.812	3.836	8.29e-11	-	-	-//-	--	--
OS12G0441300	387.488	101.425	3.82	2.9e-08	-	-	sp|P47917|ZRP4_MAIZE O-methyltransferase ZRP4 OS=Zea mays GN=ZRP4 PE=2 SV=1//4.79861e-138	-	Plant methyltransferase dimerisation||O-methyltransferase, family 2||S-adenosyl-L-methionine-dependent methyltransferase-like||Winged helix-turn-helix DNA-binding domain||Caffeate O-methyltransferase (COMT) family
OS06G0652250	43.34	11.417	3.796	5.26e-07	-	-	sp|Q6ETK9|ADPO2_ORYSJ Heptahelical transmembrane protein ADIPOR2 OS=Oryza sativa subsp. japonica GN=ADIPOR2 PE=2 SV=1//2.21407e-90	--	--
OS02G0256200	75.496	20.021	3.771	1.17e-10	-	-	-//-	--	--
OS01G0510200	95.325	25.361	3.759	1.17e-12	-	-	-//-	--	--
OS04G0123800	35.455	9.448	3.753	3.42e-06	-	-	sp|Q39529|LEC2_CLAKE Agglutinin-2 OS=Cladrastis kentukea PE=1 SV=1//6.52123e-16	-	Legume lectin domain||Concanavalin A-like lectin/glucanase, subgroup||Legume lectin, beta chain, Mn/Ca-binding site
OS08G0157550	16.154	4.332	3.729	0.0020021	-	-	-//-	--	--
OS03G0672900	65.985	17.726	3.723	1.78e-09	-	-	sp|O69230|XYNC_PAEBA Endo-1,4-beta-xylanase C OS=Paenibacillus barcinonensis GN=xynC PE=1 SV=1//3.68731e-25	-	Carbohydrate-binding, CenC-like||Glycosyl hydrolases family 10, active site||Glycoside hydrolase, superfamily||Glycoside hydrolase, catalytic domain||Glycoside hydrolase, family 10||Galactose-binding domain-like
OS06G0304300	23.547	6.342	3.713	0.0001848	-	-	-//-	--	--
OS07G0294100	17.815	4.823	3.694	0.0015433	-	-	sp|Q9SX38|DRL4_ARATH Putative disease resistance protein At1g50180 OS=Arabidopsis thaliana GN=At1g50180 PE=3 SV=2//2.98339e-09	-	P-loop containing nucleoside triphosphate hydrolase||NB-ARC||Leucine-rich repeat domain, L domain-like
OS12G0590700	26.497	7.217	3.672	9.3e-05	-	-	sp|P38564|MNB1A_MAIZE Dof zinc finger protein MNB1A OS=Zea mays GN=MNB1A PE=1 SV=2//1.42869e-13	-	Zinc finger, Dof-type
OS10G0507700	28.617	7.83	3.655	8.93e-05	-	-	-//-	--	--
OS04G0155000	26.605	7.28	3.655	0.00014183	-	-	-//-	--	--
OS10G0506200	27.327	7.596	3.598	8.92e-05	-	-	sp|P93736|SYVM1_ARATH Valine--tRNA ligase, mitochondrial 1 OS=Arabidopsis thaliana GN=TWN2 PE=2 SV=2//0	-	Valine-tRNA ligase||tRNA-binding arm||Aminoacyl-tRNA synthetase, class I, conserved site||Aminoacyl-tRNA synthetase, class Ia||Valyl/Leucyl/Isoleucyl-tRNA synthetase, class I, anticodon-binding||Valyl/Leucyl/Isoleucyl-tRNA synthetase, editing domain||Aminoacyl-tRNA synthetase, class 1a, anticodon-binding||Rossmann-like alpha/beta/alpha sandwich fold||Valyl-tRNA synthetase, tRNA-binding arm
Novel00560	43.367	12.089	3.587	1.17e-06	--	hypothetical protein OsJ_13653 [Oryza sativa Japonica Group]	sp|Q9LXA5|LRK91_ARATH L-type lectin-domain containing receptor kinase IX.1 OS=Arabidopsis thaliana GN=LECRK91 PE=2 SV=1//3.1081e-19	-	Serine/threonine-protein kinase, active site||Protein kinase-like domain||Protein kinase domain
OS01G0850700	558.224	158.189	3.529	1.86e-05	LAC7	Laccase-7 [Source:Uniprot/SWISSPROT;Acc:Q5N7B4]	sp|Q5N7B4|LAC7_ORYSJ Laccase-7 OS=Oryza sativa subsp. japonica GN=LAC7 PE=2 SV=1//0	LAC7	Multicopper oxidase, type 2||Multicopper oxidase, type 1||Multicopper oxidase, copper-binding site||Laccase||Multicopper oxidases, conserved site||Multicopper oxidase, type 3||Cupredoxin
OS02G0161100	40.142	11.395	3.523	2.86e-05	FH10	Formin-like protein 10 [Source:Uniprot/SWISSPROT;Acc:Q6H7U3]	sp|Q6H7U3|FH10_ORYSJ Formin-like protein 10 OS=Oryza sativa subsp. japonica GN=FH10 PE=2 SV=1//0	FH10	Formin, FH2 domain
OS06G0710700	316.168	90.382	3.498	5.84e-25	-	-	sp|Q8GT20|BEBT_TOBAC Benzyl alcohol O-benzoyltransferase OS=Nicotiana tabacum GN=HSR201 PE=1 SV=1//2.89888e-158	-	Transferase||Chloramphenicol acetyltransferase-like domain
OS02G0324400	108.752	31.145	3.492	1.33e-12	FOS1	Inactive protein FON2 SPARE1 [Source:Uniprot/SWISSPROT;Acc:Q6Z6T2]	sp|Q6Z6T2|FOS1_ORYSJ Inactive protein FON2 SPARE1 OS=Oryza sativa subsp. japonica GN=FOS1 PE=2 SV=1//2.98428e-40	FOS1	-
OS04G0578300	50.21	14.473	3.469	4.09e-07	-	Protein SPIRAL1-like 4 [Source:Uniprot/SWISSPROT;Acc:Q7XQ83]	sp|Q7XQ83|SP1L4_ORYSJ Protein SPIRAL1-like 4 OS=Oryza sativa subsp. japonica GN=Os04g0578300 PE=3 SV=1//1.07633e-73	--	--
OS08G0277300	73.485	21.471	3.422	2.24e-09	-	-	sp|P52836|F3ST_FLACH Flavonol 3-sulfotransferase OS=Flaveria chlorifolia PE=1 SV=2//2.32903e-64	-	Sulfotransferase domain||P-loop containing nucleoside triphosphate hydrolase
OS09G0316000	181.832	53.742	3.383	2.73e-17	-	-	sp|Q9LXT4|PCO5_ARATH Plant cysteine oxidase 5 OS=Arabidopsis thaliana GN=PCO5 PE=1 SV=1//2.55895e-80	-	RmlC-like jelly roll fold||Cysteamine dioxygenase||RmlC-like cupin domain
OS02G0230250	1235.04	366.699	3.368	3.51e-12	-	-	sp|Q9S728|PDF1_ARATH Protodermal factor 1 OS=Arabidopsis thaliana GN=PDF1 PE=2 SV=1//8.46999e-26	--	--
OS04G0557800	183.204	54.705	3.349	2.96e-05	-	-	sp|P13526|ARLC_MAIZE Anthocyanin regulatory Lc protein OS=Zea mays GN=LC PE=2 SV=1//2.03729e-156	-	Transcription factor MYC/MYB N-terminal||Myc-type, basic helix-loop-helix (bHLH) domain
OS08G0482600	59.125	17.715	3.338	1.11e-07	-	-	sp|Q41001|BCP_PEA Blue copper protein OS=Pisum sativum PE=2 SV=1//3.46291e-21	-	Cupredoxin||Plastocyanin-like||Blue (type 1) copper protein, binding site
OS03G0671800	202.963	61.276	3.312	3.46e-18	-	-	sp|Q9T072|BH025_ARATH Transcription factor bHLH25 OS=Arabidopsis thaliana GN=BHLH25 PE=2 SV=2//2.78003e-32	-	Myc-type, basic helix-loop-helix (bHLH) domain
OS01G0123900	23.56	7.193	3.275	0.00061725	-	-	sp|Q0JR25|IBBR_ORYSJ Bowman-Birk type bran trypsin inhibitor OS=Oryza sativa subsp. japonica GN=RBBI3.3 PE=1 SV=2//8.9329e-17	-	Proteinase inhibitor I12, Bowman-Birk
OS11G0457000	122.661	37.841	3.242	1.06e-12	-	-	sp|Q43716|UFOG_PETHY Anthocyanidin 3-O-glucosyltransferase OS=Petunia hybrida GN=RT PE=2 SV=1//2.45292e-58	-	UDP-glucuronosyl/UDP-glucosyltransferase
OS08G0450100	32.498	10.075	3.226	7.23e-05	-	-	sp|Q43062|PME_PRUPE Pectinesterase/pectinesterase inhibitor PPE8B OS=Prunus persica PE=2 SV=1//0	-	Pectinesterase, catalytic||Pectinesterase, active site||Pectinesterase inhibitor domain||Pectin lyase fold/virulence factor||Pectinesterase, Asp active site||Pectin lyase fold
OS01G0631200	419.907	130.252	3.224	1.65e-20	-	-	sp|B8GUD3|CYSG_THISH Siroheme synthase OS=Thioalkalivibrio sulfidiphilus (strain HL-EbGR7) GN=cysG PE=3 SV=1//5.16287e-49	-	Tetrapyrrole methylase, subdomain 2||Tetrapyrrole methylase, subdomain 1||Uroporphiryn-III C-methyltransferase, conserved site||Uroporphyrin-III C-methyltransferase||Tetrapyrrole methylase
OS03G0245300	216.434	67.325	3.215	8.71e-12	-	-	sp|Q9T0I5|PRP4_ARATH Proline-rich protein 4 OS=Arabidopsis thaliana GN=PRP4 PE=2 SV=1//5.44491e-08	--	--
OS02G0616800	156.816	49.34	3.178	1.59e-14	-	-	-//-	-	Ribosome-inactivating protein||Ribosome-inactivating protein, subdomain 1
OS03G0771500	98.56	31.06	3.173	1.63e-10	-	-	sp|Q10ED2|KNOS8_ORYSJ Homeobox protein knotted-1-like 8 OS=Oryza sativa subsp. japonica GN=OSH43 PE=2 SV=1//0	-	ELK domain||Homeodomain-like||KNOX1||Homeobox, conserved site||KNOX2||Homeobox KN domain||Homeobox domain
OS05G0503650	98.771	31.27	3.159	6.18e-06	-	-	-//-	--	--
OS07G0664400	106.214	33.831	3.14	3.06e-06	-	-	sp|Q94KL7|SILD_FORIN Secoisolariciresinol dehydrogenase (Fragment) OS=Forsythia intermedia PE=1 SV=1//5.3903e-74	-	Glucose/ribitol dehydrogenase||NAD(P)-binding domain
OS04G0677000	188.611	60.191	3.134	6.61e-16	-	-	-//-	-	Protein of unknown function DUF1677, Oryza sativa
OS12G0274700	540.798	174.288	3.103	3.18e-05	RBCS	Ribulose bisphosphate carboxylase small chain, chloroplastic [Source:Uniprot/SWISSPROT;Acc:Q0INY7]	sp|Q0INY7|RBS1_ORYSJ Ribulose bisphosphate carboxylase small chain, chloroplastic OS=Oryza sativa subsp. japonica GN=RBCS PE=1 SV=1//8.03756e-110	RBCS	Ribulose bisphosphate carboxylase small chain, domain||Ribulose bisphosphate carboxylase, small chain||-||Ribulose-1,5-bisphosphate carboxylase small subunit, N-terminal
OS12G0548401	50.658	16.478	3.074	0.00091478	-	-	sp|P82977|ICIW_WHEAT Subtilisin-chymotrypsin inhibitor WSCI OS=Triticum aestivum PE=1 SV=2//3.74062e-17	-	Proteinase inhibitor I13, potato inhibitor I
OS05G0305200	67.341	22.016	3.059	9.71e-08	-	-	sp|O00463|TRAF5_HUMAN TNF receptor-associated factor 5 OS=Homo sapiens GN=TRAF5 PE=1 SV=2//1.24885e-06	-	TRAF-like||SIAH-type domain||Zinc finger, TRAF-type
OS07G0635500	76.5	25.125	3.045	0.00023356	-	-	sp|B9X287|C7346_ORYSJ Cytochrome P450 734A6 OS=Oryza sativa subsp. japonica GN=CYP734A6 PE=2 SV=1//1.14033e-129	-	Cytochrome P450, E-class, group I||Cytochrome P450, conserved site||Cytochrome P450
OS08G0493800	19.549	6.45	3.031	0.0023785	-	-	sp|C0LGR3|Y4265_ARATH Probable LRR receptor-like serine/threonine-protein kinase At4g26540 OS=Arabidopsis thaliana GN=At4g26540 PE=2 SV=1//0	-	Leucine-rich repeat, typical subtype||Protein kinase-like domain||Protein kinase domain||Leucine-rich repeat-containing N-terminal, type 2||Leucine-rich repeat domain, L domain-like||Protein kinase, ATP binding site||Serine/threonine-protein kinase, active site||Leucine-rich repeat
OS06G0234400	20.901	6.918	3.021	0.0021666	-	-	sp|Q9LRS2|TBL22_ARATH Protein ALTERED XYLOGLUCAN 4-like OS=Arabidopsis thaliana GN=AXY4L PE=2 SV=1//1.97699e-76	-	PC-Esterase||PMR5 N-terminal domain||Trichome birefringence-like family
OS04G0135400	27.8	9.208	3.019	0.00038521	-	-	sp|O81292|LRK43_ARATH L-type lectin-domain containing receptor kinase IV.3 OS=Arabidopsis thaliana GN=LECRK43 PE=2 SV=1//1.23127e-38	-	Serine/threonine-protein kinase, active site||Protein kinase-like domain||Protein kinase domain
OS06G0110000	84.753	28.077	3.019	2.39e-06	-	-	sp|Q9AXH9|KAO1_HORVU Ent-kaurenoic acid oxidase 1 OS=Hordeum vulgare GN=KAO1 PE=1 SV=1//0	-	Cytochrome P450, B-class||Cytochrome P450, conserved site||Cytochrome P450
OS08G0246950	68.501	22.698	3.018	7.72e-08	-	-	-//-	--	--
OS02G0102200	58.401	19.359	3.017	4.06e-07	-	-	sp|Q39134|AAP3_ARATH Amino acid permease 3 OS=Arabidopsis thaliana GN=AAP3 PE=1 SV=2//0	-	Amino acid transporter, transmembrane
OS11G0530600	1150.23	386.113	2.979	4.74e-11	CHS1	Chalcone synthase 1 [Source:Uniprot/SWISSPROT;Acc:Q2R3A1]	sp|Q2R3A1|CHS1_ORYSJ Chalcone synthase 1 OS=Oryza sativa subsp. japonica GN=CHS1 PE=2 SV=1//0	CHS1	Chalcone/stilbene synthase, active site||Thiolase-like||Chalcone/stilbene synthase, N-terminal||Polyketide synthase, type III||Chalcone/stilbene synthase, C-terminal
OS05G0409500	33.671	11.407	2.952	0.00015332	-	-	sp|Q9FL41|WTR38_ARATH WAT1-related protein At5g07050 OS=Arabidopsis thaliana GN=At5g07050 PE=2 SV=1//1.88747e-162	-	WAT1-related protein||Drug/metabolite transporter
OS11G0708100	149.822	51.021	2.937	5.09e-13	-	-	sp|Q0IQU1|LAC22_ORYSJ Laccase-22 OS=Oryza sativa subsp. japonica GN=LAC22 PE=2 SV=2//8.94228e-21	-	Cupredoxin||Multicopper oxidase, type 1||Multicopper oxidase, type 2
OS05G0369900	329.677	112.707	2.925	1.05e-09	-	-	-//-	-	Cullin repeat-like-containing domain||Exocyst complex protein Exo70
OS11G0543500	24.818	8.518	2.914	0.00078094	-	-	sp|Q68CP4|HGNAT_HUMAN Heparan-alpha-glucosaminide N-acetyltransferase OS=Homo sapiens GN=HGSNAT PE=1 SV=2//5.78836e-26	-	Protein of unknown function DUF1624
OS07G0491800	141.704	48.98	2.893	0.00031237	-	-	sp|I7C6E8|C7A52_PANGI Beta-amyrin 28-oxidase OS=Panax ginseng PE=2 SV=1//1.28158e-74	-	Cytochrome P450, B-class||Cytochrome P450, conserved site||Cytochrome P450
OS10G0468500	147.56	51.147	2.885	4.48e-07	-	-	sp|Q9LP24|Y1571_ARATH Probable leucine-rich repeat receptor-like protein kinase At1g35710 OS=Arabidopsis thaliana GN=At1g35710 PE=2 SV=1//1.46862e-14	-	Tyrosine-protein kinase, active site||Protein kinase, ATP binding site||Leucine-rich repeat domain, L domain-like||Leucine-rich repeat||Leucine-rich repeat-containing N-terminal, type 2||Protein kinase-like domain||Protein kinase domain||Concanavalin A-like lectin/glucanase, subgroup||Leucine-rich repeat, typical subtype
OS12G0189300	3836.2	1332.94	2.878	5.96e-15	-	-	sp|O49290|CPPM_ARATH Carboxyvinyl-carboxyphosphonate phosphorylmutase, chloroplastic OS=Arabidopsis thaliana GN=At1g77060 PE=2 SV=2//8.97974e-125	-	Isocitrate lyase/phosphorylmutase, conserved site||Pyruvate/Phosphoenolpyruvate kinase-like domain
OS12G0111400	57.91	20.213	2.865	0.00035617	-	-	-//-	--	--
OS03G0638300	27.355	9.554	2.863	0.00078641	-	-	sp|Q9LUI3|TSO1_ARATH CRC domain-containing protein TSO1 OS=Arabidopsis thaliana GN=TSO1 PE=1 SV=1//2.09903e-39	-	Tesmin/TSO1-like CXC domain||CRC domain||Lin-54 family
OS01G0186900	28.04	9.86	2.844	0.0015425	-	-	sp|Q17QR8|HARB1_BOVIN Putative nuclease HARBI1 OS=Bos taurus GN=HARBI1 PE=2 SV=1//7.99268e-15	-	Harbinger transposase-derived nuclease domain
OS02G0590200	224.131	79.067	2.835	2.22e-11	-	-	sp|Q10PI6|LCAT1_ORYSJ Lecithin-cholesterol acyltransferase-like 1 OS=Oryza sativa subsp. japonica GN=Os03g0232800 PE=2 SV=1//5.93977e-82	--	--
Novel00498	25.53	9.046	2.822	0.0014473	--	H0404F02.14 [Oryza sativa Indica Group]	-//-	-	Peptidyl-prolyl cis-trans isomerase, FKBP-type
OS03G0745550	90.319	32.184	2.806	1.93e-08	-	-	-//-	--	--
OS01G0821600	207.323	73.956	2.803	1.08e-11	-	-	sp|Q9SKD9|WRK46_ARATH Probable WRKY transcription factor 46 OS=Arabidopsis thaliana GN=WRKY46 PE=2 SV=1//1.88611e-12	-	DNA-binding WRKY
OS11G0454200	28.33	10.135	2.795	0.00070165	RAB16B	Dehydrin Rab16B [Source:Uniprot/SWISSPROT;Acc:Q2R4Z5]	sp|Q2R4Z5|DH16B_ORYSJ Dehydrin Rab16B OS=Oryza sativa subsp. japonica GN=RAB16B PE=2 SV=1//9.8878e-44	RAB16B	Dehydrin||Dehydrin, conserved site
OS01G0695700	197.645	70.794	2.792	5.54e-14	-	-	sp|O80725|AB4B_ARATH ABC transporter B family member 4 OS=Arabidopsis thaliana GN=ABCB4 PE=1 SV=1//1.3862e-126	-	ABC transporter-like||P-loop containing nucleoside triphosphate hydrolase||ABC transporter type 1, transmembrane domain||AAA+ ATPase domain||ABC transporter, conserved site
EPlOSAG00000019088	24.301	8.803	2.761	0.0021954	-	-	-//-	--	--
OS01G0849000	36.22	13.156	2.753	0.0001683	-	-	-//-	-	Bifunctional inhibitor/plant lipid transfer protein/seed storage helical domain
OS11G0530700	78.012	28.339	2.753	7.49e-08	-	-	-//-	--	--
OS01G0860400	42.409	15.453	2.744	7.75e-05	-	-	sp|P51614|CHIT3_VITVI Acidic endochitinase OS=Vitis vinifera GN=CHIT3 PE=2 SV=1//8.36753e-123	-	Glycoside hydrolase, superfamily||Glycoside hydrolase, catalytic domain||Glycoside hydrolase, family 18, catalytic domain||Glycoside hydrolase, chitinase active site
Novel00031	23.456	8.553	2.742	0.002361	--	transposon protein, putative, CACTA, En/Spm sub-class [Oryza sativa Japonica Group]	-//-	--	--
OS10G0540200	47.48	17.317	2.742	1.87e-05	-	-	sp|Q9LJR6|PP253_ARATH Putative pentatricopeptide repeat-containing protein At3g25060, mitochondrial OS=Arabidopsis thaliana GN=PCMP-E96 PE=3 SV=1//1.26537e-33	--	--
OS04G0107700	311.157	113.598	2.739	1.5e-17	-	-	sp|A2XQE8|SAG39_ORYSI Senescence-specific cysteine protease SAG39 OS=Oryza sativa subsp. indica GN=OsI_14861 PE=3 SV=1//1.31216e-71	-	Cysteine peptidase, histidine active site||Peptidase C1A, papain||Peptidase C1A, papain C-terminal||Proteinase inhibitor I29, cathepsin propeptide
OS03G0309300	191.863	70.387	2.726	5.45e-05	-	-	-//-	--	--
OS06G0164400	90.38	33.399	2.706	1.29e-07	-	-	sp|Q9FUA4|SPT_ARATH Transcription factor SPATULA OS=Arabidopsis thaliana GN=SPT PE=1 SV=1//2.20101e-16	-	Myc-type, basic helix-loop-helix (bHLH) domain
OS12G0438600	175.619	65.064	2.699	5.09e-06	-	-	sp|P92941|CLCA_ARATH Chloride channel protein CLC-a OS=Arabidopsis thaliana GN=CLC-A PE=1 SV=2//2.35074e-33	-	Chloride channel, core
OS07G0676600	225.816	84.481	2.673	2.18e-14	-	-	-//-	-	Myc-type, basic helix-loop-helix (bHLH) domain
OS01G0837600	277.843	104.288	2.664	0.0009854	-	-	-//-	-	Conserved hypothetical protein CHP01589, plant
OS02G0517750	49.787	18.855	2.64	2.78e-05	-	-	-//-	--	--
OS07G0122000	182.393	69.378	2.629	4.51e-12	-	-	-//-	-	Protein of unknown function DUF1719, Oryza sativa
Novel00786	154.525	58.849	2.626	2.57e-11	--	Os07g0664300 [Oryza sativa Japonica Group]>gi|255678045|dbj|BAF22472.2| Os07g0664300 [Oryza sativa Japonica Group]	sp|Q94KL7|SILD_FORIN Secoisolariciresinol dehydrogenase (Fragment) OS=Forsythia intermedia PE=1 SV=1//1.01931e-66	-	Glucose/ribitol dehydrogenase||NAD(P)-binding domain
OS04G0598300	104.398	40.049	2.607	1.97e-05	FL	Probable transcription factor FL [Source:Uniprot/SWISSPROT;Acc:Q0JAI1]	sp|A2XX39|FL_ORYSI Probable transcription factor FL OS=Oryza sativa subsp. indica GN=OSL PE=3 SV=2//5.1678e-179	FL	Floricaula/leafy protein
OS04G0641700	67.038	25.746	2.604	2.38e-06	BHLH154	Transcription factor ILI1 [Source:Uniprot/SWISSPROT;Acc:Q7X742]	sp|Q7X742|ILI1_ORYSJ Transcription factor ILI1 OS=Oryza sativa subsp. japonica GN=BHLH154 PE=1 SV=2//5.21505e-45	BHLH154	Myc-type, basic helix-loop-helix (bHLH) domain
OS08G0297800	60.595	23.398	2.59	7.16e-06	-	-	sp|Q9M1V2|SOT5_ARATH Cytosolic sulfotransferase 5 OS=Arabidopsis thaliana GN=SOT5 PE=1 SV=1//3.12781e-78	-	P-loop containing nucleoside triphosphate hydrolase||Sulfotransferase domain
OS03G0609500	78.154	30.32	2.578	6.82e-07	-	-	sp|Q9FN11|LBD37_ARATH LOB domain-containing protein 37 OS=Arabidopsis thaliana GN=LBD37 PE=2 SV=1//6.95148e-51	-	Lateral organ boundaries, LOB
Novel00347	28.959	11.413	2.537	0.0018079	-//-
OS04G0354200	89.519	35.698	2.508	0.00059557	-	-	sp|Q9SZL8|FRS5_ARATH Protein FAR1-RELATED SEQUENCE 5 OS=Arabidopsis thaliana GN=FRS5 PE=2 SV=1//1.34898e-09	-	Zinc finger, SWIM-type||Zinc finger, PMZ-type||MULE transposase domain||FAR1 DNA binding domain||FHY3/FAR1 family
OS04G0362375	96.483	38.788	2.488	8.29e-06	-	-	-//-	--	--
OS11G0123600	84.727	34.099	2.485	4.84e-07	-	-	sp|Q9SIT5|CHX15_ARATH Cation/H(+) antiporter 15 OS=Arabidopsis thaliana GN=CHX15 PE=2 SV=1//0	-	Cation/H+ exchanger
OS11G0604900	47.618	19.506	2.441	0.0001353	-	-	sp|Q39214|RPM1_ARATH Disease resistance protein RPM1 OS=Arabidopsis thaliana GN=RPM1 PE=1 SV=1//7.43491e-59	-	Leucine-rich repeat domain, L domain-like||P-loop containing nucleoside triphosphate hydrolase||NB-ARC
OS05G0190300	8053.86	3304.34	2.437	1.1e-27	-	-	sp|P27061|PPA1_SOLLC Acid phosphatase 1 OS=Solanum lycopersicum GN=APS1 PE=2 SV=1//1.46591e-60	-	Vegetative storage protein/acid phosphatase||Acid phosphatase (Class B)||HAD-like domain
OS04G0580001	34.747	14.265	2.436	0.0010044	-	-	-//-	--	--
OS02G0457500	56.507	23.332	2.422	4.85e-05	-	-	sp|Q12955|ANK3_HUMAN Ankyrin-3 OS=Homo sapiens GN=ANK3 PE=1 SV=3//1.2061e-11	-	Ankyrin repeat-containing domain||Ankyrin repeat
OS08G0189300	459.522	189.781	2.421	1.15e-10	GER1	Germin-like protein 8-4 [Source:Uniprot/SWISSPROT;Acc:Q6YZZ6]	sp|Q6YZZ6|GL84_ORYSJ Germin-like protein 8-4 OS=Oryza sativa subsp. japonica GN=GER1 PE=2 SV=1//2.58229e-150	GER1	Germin, manganese binding site||Cupin 1||RmlC-like cupin domain||Germin||RmlC-like jelly roll fold
OS09G0491100	29.956	12.417	2.412	0.0023864	BGLU30	Beta-glucosidase 30 [Source:Uniprot/SWISSPROT;Acc:Q0J0N4]	sp|Q0J0N4|BGL30_ORYSJ Beta-glucosidase 30 OS=Oryza sativa subsp. japonica GN=BGLU30 PE=2 SV=1//0	BGLU30	Glycoside hydrolase, family 1||Glycosyl hydrolases family 1, N-terminal conserved site||Glycoside hydrolase, catalytic domain||Glycoside hydrolase, superfamily
OS10G0565150	821.904	341.243	2.409	2.93e-13	-	-	sp|O23553|BAM3_ARATH Beta-amylase 3, chloroplastic OS=Arabidopsis thaliana GN=BAM3 PE=1 SV=3//0	--	--
OS02G0303500	134.107	55.725	2.407	8.95e-09	-	-	-//-	--	--
OS05G0269200	39.011	16.261	2.399	0.0019274	-	-	sp|Q5E930|SLAH1_ARATH S-type anion channel SLAH1 OS=Arabidopsis thaliana GN=SLAH1 PE=2 SV=1//2.08234e-64	-	Voltage-dependent anion channel
OS07G0241500	434.005	181.038	2.397	4.44e-08	-	-	sp|B4G072|BX9_MAIZE DIMBOA UDP-glucosyltransferase BX9 OS=Zea mays GN=BX9 PE=1 SV=1//1.01908e-118	-	UDP-glucuronosyl/UDP-glucosyltransferase
OS02G0627100	690.478	288.894	2.39	7.01e-07	ZB8	Phenylalanine ammonia-lyase [Source:Uniprot/SWISSPROT;Acc:Q0DZE0]	sp|Q0DZE0|PAL2_ORYSJ Phenylalanine ammonia-lyase OS=Oryza sativa subsp. japonica GN=ZB8 PE=2 SV=1//0	ZB8	Phenylalanine ammonia-lyase||Phenylalanine ammonia-lyase, shielding domain||L-Aspartase-like||Fumarase/histidase, N-terminal||Phenylalanine/histidine ammonia-lyases, active site||Aromatic amino acid lyase
OS08G0170700	105.895	44.362	2.387	9.85e-08	-	-	sp|Q9M667|RPP13_ARATH Disease resistance protein RPP13 OS=Arabidopsis thaliana GN=RPP13 PE=2 SV=2//3.45079e-49	-	P-loop containing nucleoside triphosphate hydrolase||NB-ARC||Leucine-rich repeat domain, L domain-like
OS01G0110200	974.221	408.369	2.386	4.71e-21	-	-	-//-	--	--
OS03G0130100	85.011	35.646	2.385	3.88e-05	-	-	sp|Q9SS00|AAE12_ARATH Probable acyl-activating enzyme 12, peroxisomal OS=Arabidopsis thaliana GN=AAE12 PE=2 SV=1//0	-	AMP-binding enzyme C-terminal domain||AMP-dependent synthetase/ligase||AMP-binding, conserved site
OS04G0518800	121.246	51.036	2.376	4.39e-08	LOGL6	Probable cytokinin riboside 5'-monophosphate phosphoribohydrolase LOGL6 [Source:Uniprot/SWISSPROT;Acc:Q0JBP5]	sp|Q0JBP5|LOGL6_ORYSJ Probable cytokinin riboside 5&apos;-monophosphate phosphoribohydrolase LOGL6 OS=Oryza sativa subsp. japonica GN=LOGL6 PE=2 SV=1//1.9771e-170	LOGL6	LOG family||Cytokinin riboside 5'-monophosphate phosphoribohydrolase LOG
OS01G0823700	134.573	56.83	2.368	1.09e-06	-	-	sp|Q9M0R7|ATL39_ARATH RING-H2 finger protein ATL39 OS=Arabidopsis thaliana GN=ATL39 PE=2 SV=1//1.32569e-06	-	Domain of unknown function DUF641, plant
OS09G0326100	34.28	14.485	2.367	0.001012	-	-	sp|Q9SGP2|HSL1_ARATH Receptor-like protein kinase HSL1 OS=Arabidopsis thaliana GN=HSL1 PE=2 SV=1//1.75153e-22	-	Protein kinase, ATP binding site||Leucine-rich repeat domain, L domain-like||Leucine-rich repeat||Serine/threonine-protein kinase, active site||Protein kinase-like domain||Protein kinase domain||Leucine-rich repeat-containing N-terminal, type 2||Leucine-rich repeat, typical subtype
OS03G0153100	6.097	2.578	2.365	0.0010061	-	-	sp|A6T923|HPXO_KLEP7 FAD-dependent urate hydroxylase OS=Klebsiella pneumoniae subsp. pneumoniae (strain ATCC 700721 / MGH 78578) GN=hpxO PE=1 SV=1//4.48532e-23	-	Pyridine nucleotide-disulphide oxidoreductase, FAD/NAD(P)-binding domain||Monooxygenase, FAD-binding
OS06G0125000	72.722	30.799	2.361	7.89e-06	-	-	sp|Q9M667|RPP13_ARATH Disease resistance protein RPP13 OS=Arabidopsis thaliana GN=RPP13 PE=2 SV=2//1.72847e-68	-	NB-ARC||P-loop containing nucleoside triphosphate hydrolase||Leucine-rich repeat domain, L domain-like
OS03G0822400	107.356	45.506	2.359	9.94e-05	-	-	-//-	--	--
OS11G0505300	196.804	83.859	2.347	3.95e-10	-	-	sp|O82330|SOT10_ARATH Cytosolic sulfotransferase 10 OS=Arabidopsis thaliana GN=SOT10 PE=1 SV=1//2.4699e-74	-	P-loop containing nucleoside triphosphate hydrolase||Sulfotransferase domain
OS08G0246700	349.355	148.985	2.345	1.21e-12	-	-	-//-	--	--
OS07G0413800	381.745	163.09	2.341	5.95e-15	-	-	sp|Q9XIP8|CDI_ARATH Protein CDI OS=Arabidopsis thaliana GN=CDI PE=2 SV=1//3.32028e-116	-	Nucleotide-diphospho-sugar transferases
OS01G0954900	241.467	103.807	2.326	1.54e-11	-	-	sp|Q9LHE3|ASPG2_ARATH Protein ASPARTIC PROTEASE IN GUARD CELL 2 OS=Arabidopsis thaliana GN=ASPG2 PE=2 SV=1//3.07114e-35	-	Peptidase family A1 domain||Xylanase inhibitor, N-terminal||Aspartic peptidase domain||Aspartic peptidase||Xylanase inhibitor, C-terminal
OS05G0135500	2421.18	1041.06	2.326	1.27e-13	-	-	sp|A7QEU4|PER5_VITVI Peroxidase 5 OS=Vitis vinifera GN=GSVIVT00037159001 PE=1 SV=2//1.2722e-87	-	Peroxidases heam-ligand binding site||Haem peroxidase||Haem peroxidase, plant/fungal/bacterial||Plant peroxidase
OS10G0531900	86.083	37.078	2.322	2.01e-06	-	-	sp|Q69IL4|RF2A_ORYSJ Transcription factor RF2a OS=Oryza sativa subsp. japonica GN=RF2a PE=1 SV=1//2.07002e-34	-	Basic-leucine zipper domain
OS05G0163300	1337.11	577.33	2.316	4.79e-06	-	-	sp|Q8LEJ6|FLA11_ARATH Fasciclin-like arabinogalactan protein 11 OS=Arabidopsis thaliana GN=FLA11 PE=2 SV=2//2.80756e-58	-	FAS1 domain
OS03G0403501	161.848	70.096	2.309	2.77e-09	-	-	sp|Q55874|Y103_SYNY3 Uncharacterized protein sll0103 OS=Synechocystis sp. (strain PCC 6803 / Kazusa) GN=sll0103 PE=3 SV=1//4.42584e-09	--	--
OS12G0501400	116.834	50.623	2.308	1.5e-07	-	-	-//-	-	Rossmann-like alpha/beta/alpha sandwich fold||UspA
OS02G0695200	63.666	27.611	2.306	5.58e-05	-	-	sp|P20024|MYB1_MAIZE Myb-related protein Zm1 OS=Zea mays PE=2 SV=1//4.02286e-113	-	Myb domain||Homeodomain-like||SANT/Myb domain
OS04G0161400	34.627	15.021	2.305	0.0023166	-	-	-//-	--	--
OS03G0637600	558.229	242.339	2.303	6.37e-17	-	-	sp|Q9LUI1|LRX6_ARATH Leucine-rich repeat extensin-like protein 6 OS=Arabidopsis thaliana GN=LRX6 PE=2 SV=1//1.18447e-101	-	Leucine-rich repeat||Leucine-rich repeat, typical subtype||Leucine-rich repeat domain, L domain-like
OS03G0115700	370.626	161.446	2.296	1.93e-07	-	-	sp|A2RVM0|TIC32_ARATH Short-chain dehydrogenase TIC 32, chloroplastic OS=Arabidopsis thaliana GN=TIC32 PE=2 SV=1//6.54031e-52	-	Glucose/ribitol dehydrogenase||NAD(P)-binding domain
OS03G0314500	130.014	56.741	2.291	6.07e-08	-	-	sp|Q5P4Z6|TOLB_AROAE Protein TolB OS=Aromatoleum aromaticum (strain EbN1) GN=tolB PE=3 SV=1//8.85471e-08	-	WD40/YVTN repeat-like-containing domain||WD40-like Beta Propeller
OS03G0215700	540.324	236.033	2.289	6.68e-07	MAP70.4	Microtubule-associated protein 70-4 [Source:Uniprot/SWISSPROT;Acc:Q10PZ6]	sp|Q10PZ6|MP704_ORYSJ Microtubule-associated protein 70-4 OS=Oryza sativa subsp. japonica GN=MAP70.4 PE=2 SV=1//0	MAP70.4	Microtubule-associated protein 70
OS11G0479400	31.818	13.921	2.286	0.0031142	-	-	-//-	-	Leucine-rich repeat domain, L domain-like
OS10G0510000	88.384	38.707	2.283	3.89e-06	ACT2	Actin-2 [Source:Uniprot/SWISSPROT;Acc:A3C6D7]	sp|A3C6D7|ACT2_ORYSJ Actin-2 OS=Oryza sativa subsp. japonica GN=ACT2 PE=2 SV=1//0	ACT2	Actin, conserved site||Actin/actin-like conserved site||Actin-related protein
OS07G0654500	59.946	26.267	2.282	7.58e-05	-	-	-//-	--	--
OS08G0489300	3339.23	1469.04	2.273	4.61e-17	-	-	sp|Q7VG78|GUAA_HELHP Probable GMP synthase [glutamine-hydrolyzing] OS=Helicobacter hepaticus (strain ATCC 51449 / 3B1) GN=guaA PE=3 SV=1//1.2953e-12	-	Methyladenine glycosylase||DNA glycosylase
OS06G0318500	45.107	19.85	2.272	0.0020172	-	-	sp|Q8S397|NHX4_ARATH Sodium/hydrogen exchanger 4 OS=Arabidopsis thaliana GN=NHX4 PE=2 SV=2//0	-	Na+/H+ exchanger||Na+/H+ exchanger NHX -type, plants||Cation/H+ exchanger, CPA1 family||Cation/H+ exchanger
OS01G0594300	57.743	25.418	2.272	0.00010336	-	-	sp|Q9LHF1|LRX4_ARATH Leucine-rich repeat extensin-like protein 4 OS=Arabidopsis thaliana GN=LRX4 PE=2 SV=1//1.67857e-134	-	Leucine-rich repeat||Leucine-rich repeat domain, L domain-like
OS01G0591000	425.589	187.523	2.27	1.22e-14	-	-	sp|Q56YU0|AL2C4_ARATH Aldehyde dehydrogenase family 2 member C4 OS=Arabidopsis thaliana GN=ALDH2C4 PE=1 SV=2//0	-	Aldehyde dehydrogenase, glutamic acid active site||Aldehyde dehydrogenase, N-terminal||Aldehyde dehydrogenase, C-terminal||Aldehyde/histidinol dehydrogenase||Aldehyde dehydrogenase, conserved site||Aldehyde dehydrogenase domain
OS03G0579200	53.627	23.645	2.268	0.00015018	-	-	sp|Q9LRR4|R13L1_ARATH Putative disease resistance RPP13-like protein 1 OS=Arabidopsis thaliana GN=RPPL1 PE=3 SV=1//2.91006e-130	-	P-loop containing nucleoside triphosphate hydrolase||NB-ARC||Leucine-rich repeat domain, L domain-like
OS08G0459700	41.999	18.52	2.268	0.00065819	-	Germin-like protein 8-13 [Source:Uniprot/SWISSPROT;Acc:Q6Z964]	sp|Q6Z964|GL813_ORYSJ Germin-like protein 8-13 OS=Oryza sativa subsp. japonica GN=Os08g0459700 PE=3 SV=1//8.4047e-135	-	RmlC-like jelly roll fold||Cupin 1||RmlC-like cupin domain||Germin||Germin, manganese binding site
Novel00761	246.252	108.788	2.264	2.82e-06	--	retrotransposon protein, putative, unclassified [Oryza sativa Japonica Group]	sp|P10978|POLX_TOBAC Retrovirus-related Pol polyprotein from transposon TNT 1-94 OS=Nicotiana tabacum PE=2 SV=1//1.36283e-64	-	F-box associated domain, type 3||F-box associated interaction domain||Galactose oxidase/kelch, beta-propeller||F-box domain
OS07G0686600	46.575	20.626	2.258	0.00060535	-	-	-//-	-	VQ
OS02G0208500	1424.86	631.029	2.258	1.37e-07	-	-	-//-	-	Cysteine-rich transmembrane CYSTM domain
OS07G0635700	385.747	172.411	2.237	5.73e-08	-	-	sp|O48786|C734A_ARATH Cytochrome P450 734A1 OS=Arabidopsis thaliana GN=CYP734A1 PE=2 SV=1//3.73505e-106	-	Cytochrome P450, E-class, group I||Cytochrome P450, conserved site||Cytochrome P450
OS06G0683400	298.285	133.484	2.235	1.24e-06	-	-	sp|Q9ZPX9|KIC_ARATH Calcium-binding protein KIC OS=Arabidopsis thaliana GN=KIC PE=1 SV=2//6.1912e-25	-	EF-hand domain||EF-hand domain pair||EF-Hand 1, calcium-binding site
OS06G0208100	968.003	434.233	2.229	3.76e-18	-	-	sp|Q69T58|ROC8_ORYSJ Homeobox-leucine zipper protein ROC8 OS=Oryza sativa subsp. japonica GN=ROC8 PE=2 SV=2//2.60449e-91	-	Helix-turn-helix motif||Homeodomain-like||Homeobox, conserved site||Homeobox domain
OS04G0612500	296.656	133.99	2.214	4.41e-08	-	-	-//-	-	Hydrophobic seed protein||Bifunctional inhibitor/plant lipid transfer protein/seed storage helical domain
OS07G0664600	155.2	70.251	2.209	1.06e-05	-	-	sp|Q94KL7|SILD_FORIN Secoisolariciresinol dehydrogenase (Fragment) OS=Forsythia intermedia PE=1 SV=1//3.15028e-27	-	NAD(P)-binding domain||Glucose/ribitol dehydrogenase||2,3-dihydro-2,3-dihydroxybenzoate dehydrogenase
OS07G0178800	462.015	209.237	2.208	1.33e-05	-	-	sp|P14896|ELI6_HORVU Low molecular mass early light-inducible protein HV60, chloroplastic OS=Hordeum vulgare PE=2 SV=1//1.63658e-45	-	Chlorophyll A-B binding protein
OS01G0732700	34.972	15.884	2.202	0.0030634	-	-	sp|Q9SVQ1|YUC2_ARATH Indole-3-pyruvate monooxygenase YUCCA2 OS=Arabidopsis thaliana GN=YUC2 PE=1 SV=1//0	-	Pyridine nucleotide-disulphide oxidoreductase, class-II||Flavin monooxygenase-like||Pyridine nucleotide-disulphide oxidoreductase, FAD/NAD(P)-binding domain
OS07G0241600	38.909	17.675	2.201	0.0012566	-	-	sp|Q8W2B7|BX8_MAIZE DIMBOA UDP-glucosyltransferase BX8 OS=Zea mays GN=Bx8 PE=1 SV=1//1.83727e-28	-	UDP-glucuronosyl/UDP-glucosyltransferase
OS05G0201700	81.139	36.93	2.197	0.00016134	-	-	-//-	-	START-like domain||Polyketide cyclase/dehydrase
OS10G0406900	106.169	48.399	2.194	1.34e-06	-	-	-//-	--	--
OS05G0319700	294.603	134.527	2.19	1.25e-11	-	-	sp|Q0V7T5|Y1864_ARATH Probable receptor-like protein kinase At1g80640 OS=Arabidopsis thaliana GN=At1g80640 PE=2 SV=1//1.60508e-126	-	Concanavalin A-like lectin/glucanase, subgroup||Serine/threonine-protein kinase, active site||Protein kinase-like domain||Protein kinase domain||Serine-threonine/tyrosine-protein kinase catalytic domain||Protein kinase, ATP binding site
OS03G0195300	42.516	19.451	2.186	0.00095775	-	-	sp|O04722|SUT21_ARATH Sulfate transporter 2.1 OS=Arabidopsis thaliana GN=SULTR2;1 PE=2 SV=1//0	-	Sulphate anion transporter||STAS domain||Sulphate anion transporter, conserved site||Sulphate transporter
OS07G0178700	371.246	169.88	2.185	6.03e-07	-	-	sp|P14896|ELI6_HORVU Low molecular mass early light-inducible protein HV60, chloroplastic OS=Hordeum vulgare PE=2 SV=1//2.03992e-30	-	Chlorophyll A-B binding protein
OS08G0105901	40.702	18.635	2.184	0.0026429	-	-	sp|Q43257|C71C4_MAIZE indole-2-monooxygenase OS=Zea mays GN=CYP71C4 PE=1 SV=1//1.729e-81	--	--
OS11G0431700	73.711	33.771	2.183	2.72e-05	-	-	sp|Q9C7D6|SCP17_ARATH Serine carboxypeptidase-like 17 OS=Arabidopsis thaliana GN=SCPL17 PE=2 SV=1//2.17813e-101	-	Alpha/Beta hydrolase fold||Peptidase S10, serine carboxypeptidase
OS03G0184300	1018.89	467.02	2.182	1.19e-17	-	-	sp|Q8GWW4|GUX2_ARATH UDP-glucuronate:xylan alpha-glucuronosyltransferase 2 OS=Arabidopsis thaliana GN=GUX2 PE=2 SV=1//0	-	UDP-glucuronate:xylan alpha-glucuronosyltransferase||Nucleotide-diphospho-sugar transferases||Glycosyl transferase, family 8
OS10G0376900	124.559	57.14	2.18	5.41e-07	-	-	sp|Q9C7T4|BH096_ARATH Transcription factor bHLH96 OS=Arabidopsis thaliana GN=BHLH96 PE=2 SV=1//9.83404e-54	-	Myc-type, basic helix-loop-helix (bHLH) domain
OS03G0285700	5721.46	2643.15	2.165	1.32e-12	APX1	L-ascorbate peroxidase 1, cytosolic [Source:Uniprot/SWISSPROT;Acc:Q10N21]	sp|Q10N21|APX1_ORYSJ L-ascorbate peroxidase 1, cytosolic OS=Oryza sativa subsp. japonica GN=APX1 PE=1 SV=1//0	APX1	Peroxidases heam-ligand binding site||Plant ascorbate peroxidase||Peroxidase, active site||Haem peroxidase||Haem peroxidase, plant/fungal/bacterial
OS11G0457300	220.471	101.872	2.164	5.47e-10	-	-	sp|Q43716|UFOG_PETHY Anthocyanidin 3-O-glucosyltransferase OS=Petunia hybrida GN=RT PE=2 SV=1//3.46367e-139	-	UDP-glucuronosyl/UDP-glucosyltransferase
OS11G0131100	61.433	28.393	2.164	0.0001482	-	-	-//-	-	VQ
OS03G0565825	33.483	15.539	2.155	1.31e-17	-	-	sp|P82538|PPL1_ARATH PsbP-like protein 1, chloroplastic OS=Arabidopsis thaliana GN=PPL1 PE=1 SV=1//1.25078e-22	--	--
OS01G0635200	72.215	33.533	2.154	0.00019753	-	-	sp|Q1A173|RADL6_ARATH Protein RADIALIS-like 6 OS=Arabidopsis thaliana GN=RL6 PE=2 SV=1//1.71339e-26	-	SANT domain||SANT/Myb domain||Homeodomain-like
OS02G0755400	213.607	99.37	2.15	1.79e-09	-	-	sp|Q9M1S3|ARP1_ARATH Probable RNA-binding protein ARP1 OS=Arabidopsis thaliana GN=ARP1 PE=2 SV=1//7.80833e-28	-	RNA recognition motif domain||Nucleotide-binding, alpha-beta plait
OS05G0563550	510.597	237.571	2.149	2.02e-10	-	-	sp|Q9FFH6|FLA13_ARATH Fasciclin-like arabinogalactan protein 13 OS=Arabidopsis thaliana GN=FLA13 PE=1 SV=1//1.08814e-53	-	Twin-arginine translocation pathway, signal sequence||FAS1 domain
OS06G0240800	6.922	3.243	2.134	1.54e-06	-	-	sp|A8QW53|OMT3_SORBI 5-pentadecatrienyl resorcinol O-methyltransferase OS=Sorghum bicolor GN=OMT3 PE=1 SV=1//1.59846e-82	-	Caffeate O-methyltransferase (COMT) family||Winged helix-turn-helix DNA-binding domain||Plant methyltransferase dimerisation
OS01G0873000	8.437	3.965	2.128	5.99e-05	-	-	-//-	-	No apical meristem-associated, C-terminal domain
OS01G0215500	360.128	169.472	2.125	6.77e-12	-	-	sp|Q9ZQI3|GDL40_ARATH GDSL esterase/lipase At2g27360 OS=Arabidopsis thaliana GN=At2g27360 PE=2 SV=1//6.87548e-73	-	SGNH hydrolase-type esterase domain||Lipase, GDSL
EPlOSAG00000020549	45.045	21.212	2.124	4.06e-23	-	-	-//-	--	--
OS03G0416200	59.018	27.814	2.122	0.00027788	BC1	COBRA-like protein 5 [Source:Uniprot/SWISSPROT;Acc:Q10JL1]	sp|Q10JL1|COBL5_ORYSJ COBRA-like protein 5 OS=Oryza sativa subsp. japonica GN=BC1 PE=2 SV=1//0	BC1	-||COBRA, plant
OS02G0285300	2150.02	1017.53	2.113	6.92e-16	-	-	sp|Q96262|PCAP1_ARATH Plasma membrane-associated cation-binding protein 1 OS=Arabidopsis thaliana GN=PCAP1 PE=1 SV=1//3.19618e-31	-	DREPP family
OS02G0671800	131.233	62.141	2.112	5.95e-07	-	-	sp|P10978|POLX_TOBAC Retrovirus-related Pol polyprotein from transposon TNT 1-94 OS=Nicotiana tabacum PE=2 SV=1//2.69734e-41	-	GAG-pre-integrase domain||Ribonuclease H-like domain
OS07G0600000	526.917	250.394	2.104	4.15e-08	-	-	-//-	--	--
OS03G0701200	382.204	181.827	2.102	9.33e-12	-	-	sp|Q09893|YAI5_SCHPO Uncharacterized protein C24B11.05 OS=Schizosaccharomyces pombe (strain 972 / ATCC 24843) GN=SPAC24B11.05 PE=3 SV=1//6.74463e-13	-	HAD hydrolase, subfamily IA||HAD-like domain||Pyrimidine 5-nucleotidase
OS08G0330900	42.534	20.294	2.096	0.001775	-	-	-//-	--	--
OS04G0684900	252.661	120.837	2.091	0.00036183	-	-	sp|Q9FMS6|CAF1K_ARATH Probable CCR4-associated factor 1 homolog 11 OS=Arabidopsis thaliana GN=CAF1-11 PE=2 SV=1//4.28135e-88	-	Ribonuclease CAF1||Ribonuclease H-like domain
OS08G0531100	878.231	421.012	2.086	2.09e-13	-	-	sp|Q9C7G0|MA658_ARATH 65-kDa microtubule-associated protein 8 OS=Arabidopsis thaliana GN=MAP65-8 PE=1 SV=2//1.0427e-154	-	Microtubule-associated protein, MAP65/Ase1/PRC1
OS10G0109300	2221.15	1064.86	2.086	1.1e-06	-	-	sp|Q9LEH3|PER15_IPOBA Peroxidase 15 OS=Ipomoea batatas GN=pod PE=1 SV=1//3.8629e-116	-	Haem peroxidase, plant/fungal/bacterial||Plant peroxidase||Haem peroxidase||Peroxidases heam-ligand binding site
OS04G0666800	56.429	27.098	2.082	0.0005679	-	-	sp|Q9FIG7|DIR2_ARATH Dirigent protein 2 OS=Arabidopsis thaliana GN=DIR2 PE=2 SV=1//6.84319e-21	-	Plant disease resistance response protein
OS05G0339300	286.849	137.908	2.08	0.0024588	-	-	-//-	--	--
Novel00388	71.793	34.645	2.072	8.95e-05	--	hypothetical protein OsJ_26648 [Oryza sativa Japonica Group]	-//-	-	Protein of unknown function DUF2921
OS08G0511600	62.696	30.337	2.067	0.0016199	-	-	-//-	--	--
OS01G0863300	59.487	28.802	2.065	0.00041019	-	-	sp|Q8S9H7|DIV_ANTMA Transcription factor DIVARICATA OS=Antirrhinum majus GN=DIVARICATA PE=2 SV=1//4.32528e-35	-	Homeodomain-like||Myb domain, plants||Myb domain||SANT/Myb domain
OS11G0112400	66.059	32.01	2.064	0.0002005	-	-	sp|A7NY33|PER4_VITVI Peroxidase 4 OS=Vitis vinifera GN=GSVIVT00023967001 PE=1 SV=1//2.80056e-165	-	Plant peroxidase||Haem peroxidase, plant/fungal/bacterial||Haem peroxidase||Peroxidases heam-ligand binding site||Peroxidase, active site
OS01G0734600	63.532	30.793	2.063	0.00030978	-	-	sp|Q4R1I9|ANGLT_ROSHC Anthocyanidin 5,3-O-glucosyltransferase OS=Rosa hybrid cultivar GN=RhGT1 PE=2 SV=1//4.53154e-91	-	UDP-glucuronosyl/UDP-glucosyltransferase
Novel00595	18.012	8.752	2.058	9.63e-07	--	Os04g0505300 [Oryza sativa Japonica Group]>gi|113564822|dbj|BAF15165.1| Os04g0505300 [Oryza sativa Japonica Group]	-//-	--	--
OS09G0451000	48.665	23.653	2.058	0.0013684	-	-	sp|A2Z1W9|ACCO1_ORYSI 1-aminocyclopropane-1-carboxylate oxidase 1 OS=Oryza sativa subsp. indica GN=ACO1 PE=2 SV=1//0	-	Oxoglutarate/iron-dependent dioxygenase||Isopenicillin N synthase-like||Non-haem dioxygenase N-terminal domain
OS04G0203400	6.331	3.078	2.057	0.002781	-	-	-//-	-	Domain of unknown function DUF4409
OS07G0642200	191.391	93.106	2.056	3.42e-08	-	-	sp|Q94F40|GDL9_ARATH GDSL esterase/lipase At1g28600 OS=Arabidopsis thaliana GN=At1g28600 PE=2 SV=1//2.79266e-84	-	SGNH hydrolase-type esterase domain
OS08G0468100	472.815	230.39	2.052	0.0002433	NIA1	Nitrate reductase [NADH] 1 [Source:Uniprot/SWISSPROT;Acc:P16081]	sp|P16081|NIA1_ORYSJ Nitrate reductase [NADH] 1 OS=Oryza sativa subsp. japonica GN=NIA1 PE=2 SV=3//0	NIA1	Eukaryotic molybdopterin oxidoreductase||NADH:cytochrome b5 reductase (CBR)||Oxidoreductase, molybdopterin-binding domain||Oxidoreductase, molybdopterin binding site||Flavoprotein pyridine nucleotide cytochrome reductase||Nitrate reductase NADH dependent||Ferredoxin reductase-type FAD-binding domain||Cytochrome b5, heme-binding site||Oxidoreductase FAD/NAD(P)-binding||Cytochrome b5-like heme/ster…
OS02G0498300	235.149	114.594	2.052	3.79e-09	-	-	sp|B3LFA3|NIPA2_ARATH Probable magnesium transporter NIPA2 OS=Arabidopsis thaliana GN=At4g13800 PE=2 SV=1//5.12855e-106	-	Magnesium transporter NIPA
OS11G0290600	47.786	23.328	2.048	0.0016608	-	-	sp|Q53P09|SPZ8_ORYSJ Putative serpin-Z8 OS=Oryza sativa subsp. japonica GN=Os11g0224800 PE=3 SV=2//4.88931e-14	--	--
OS02G0506100	109.929	53.707	2.047	0.00015072	-	-	-//-	--	--
OS01G0892800	567.31	277.474	2.045	5.51e-13	-	-	sp|Q7T6X2|YR826_MIMIV Putative serine/threonine-protein kinase/receptor R826 OS=Acanthamoeba polyphaga mimivirus GN=MIMI_R826 PE=3 SV=2//3.08242e-25	-	Protein kinase domain||Serine-threonine/tyrosine-protein kinase catalytic domain||Protein kinase-like domain||Ankyrin repeat-containing domain||Serine/threonine-protein kinase, active site||Ankyrin repeat
OS12G0263600	70.394	34.453	2.043	0.00012072	-	-	sp|P52581|IFRH_LUPAL Isoflavone reductase homolog OS=Lupinus albus PE=2 SV=1//1.88789e-110	-	NAD(P)-binding domain||NmrA-like
OS05G0237200	411.932	201.794	2.041	2.2e-11	-	-	sp|Q9M363|B561I_ARATH Cytochrome b561 and DOMON domain-containing protein At3g61750 OS=Arabidopsis thaliana GN=At3g61750 PE=3 SV=1//9.32005e-97	-	Cytochrome b561/ferric reductase transmembrane||DOMON domain||Uncharacterised conserved protein UCP037471
OS07G0142900	1246.35	611.215	2.039	1.65e-12	-	-	sp|Q94A68|Y1669_ARATH Uncharacterized oxidoreductase At1g06690, chloroplastic OS=Arabidopsis thaliana GN=At1g06690 PE=2 SV=1//1.65791e-179	-	Aldo/keto reductase, conserved site||Aldo/keto reductase||NADP-dependent oxidoreductase domain
OS08G0438100	107.008	52.476	2.039	1.41e-05	-	-	sp|Q0J5F8|MIF4_ORYSJ Mini zinc finger protein 4 OS=Oryza sativa subsp. japonica GN=MIF4 PE=2 SV=2//5.87962e-30	-	ZF-HD homeobox protein, Cys/His-rich dimerisation domain
OS11G0645400	8994.47	4412.65	2.038	2.42e-06	-	-	sp|Q9SS03|DIR21_ARATH Dirigent protein 21 OS=Arabidopsis thaliana GN=DIR21 PE=3 SV=1//7.49291e-28	-	Plant disease resistance response protein
OS01G0132000	292.035	143.287	2.038	9.11e-10	-	-	sp|P31862|IBBWP_MAIZE Bowman-Birk type wound-induced proteinase inhibitor WIP1 OS=Zea mays GN=WIP1 PE=2 SV=1//2.37896e-36	-	Proteinase inhibitor I12, Bowman-Birk
Novel00767	114.817	56.372	2.037	7.2e-06	-//-
OS05G0501001	37.706	18.522	2.036	6.01e-11	-	-	-//-	--	--
OS03G0619151	76.523	37.633	2.033	0.0016572	-	-	sp|P38564|MNB1A_MAIZE Dof zinc finger protein MNB1A OS=Zea mays GN=MNB1A PE=1 SV=2//4.6213e-24	-	Zinc finger, Dof-type
OS06G0696600	961.002	472.652	2.033	1.72e-06	-	-	sp|Q38857|XTH22_ARATH Xyloglucan endotransglucosylase/hydrolase protein 22 OS=Arabidopsis thaliana GN=XTH22 PE=1 SV=1//3.44885e-126	-	Concanavalin A-like lectin/glucanase, subgroup||Xyloglucan endotransglucosylase/hydrolase||Beta-glucanase||Glycoside hydrolase, family 16, active site||Xyloglucan endo-transglycosylase, C-terminal||Glycoside hydrolase, family 16
OS05G0186300	182.27	89.895	2.028	2.19e-06	-	-	sp|P43279|MAOC_ORYSJ NADP-dependent malic enzyme, chloroplastic OS=Oryza sativa subsp. japonica GN=ME6 PE=2 SV=2//0	-	NAD(P)-binding domain||Malic oxidoreductase||Malic enzyme, N-terminal||Malic enzyme, conserved site||Malic enzyme, NAD-binding
OS10G0521900	63.39	31.284	2.026	0.00044185	-	-	sp|Q9CAN1|RBL2_ARATH RHOMBOID-like protein 2 OS=Arabidopsis thaliana GN=RBL2 PE=1 SV=1//8.92228e-88	-	Peptidase S54, rhomboid||Peptidase S54, rhomboid domain
OS02G0177600	1202.38	595.834	2.018	1.18e-07	-	-	sp|Q6ETN3|4CL3_ORYSJ Probable 4-coumarate--CoA ligase 3 OS=Oryza sativa subsp. japonica GN=4CL3 PE=2 SV=1//0	-	AMP-binding, conserved site||AMP-dependent synthetase/ligase||AMP-binding enzyme C-terminal domain
OS10G0474700	13.084	6.493	2.015	2.27e-07	-	-	-//-	--	--
OS12G0637400	6.076	3.016	2.015	0.0010149	-	-	sp|Q9SDZ9|PPAF2_IPOBA Purple acid phosphatase 2 OS=Ipomoea batatas GN=PAP2 PE=1 SV=1//4.43468e-19	-	Purple acid phosphatase-like, N-terminal||Purple acid phosphatase, N-terminal
OS04G0397800	44.563	22.12	2.015	6.19e-23	-	-	-//-	--	--
OS04G0397901	82.772	41.121	2.013	2.92e-40	-	-	-//-	--	--
Novel00080	26.294	13.066	2.012	5.24e-14	--	Os05g0286200, partial [Oryza sativa Japonica Group]>gi|255676210|dbj|BAH93050.1| Os05g0286200, partial [Oryza sativa Japonica Group]	-//-	--	--
OS10G0133500	280.186	139.723	2.005	0.00060699	-	-	sp|Q8GT20|BEBT_TOBAC Benzyl alcohol O-benzoyltransferase OS=Nicotiana tabacum GN=HSR201 PE=1 SV=1//1.25943e-80	-	Transferase||Chloramphenicol acetyltransferase-like domain
OS12G0115100	965.605	481.612	2.005	4.91e-10	LTP	Non-specific lipid-transfer protein 1 [Source:Uniprot/SWISSPROT;Acc:Q0IQK9]	sp|Q0IQK9|NLTP1_ORYSJ Non-specific lipid-transfer protein 1 OS=Oryza sativa subsp. japonica GN=LTP PE=1 SV=1//2.48019e-32	LTP	Plant lipid transfer protein/Par allergen||Bifunctional inhibitor/plant lipid transfer protein/seed storage helical domain
OS10G0317900	1870.19	932.969	2.005	2.19e-16	-	-	sp|Q9SBQ9|F3PH_PETHY Flavonoid 3&apos;-monooxygenase OS=Petunia hybrida GN=CYP75B2 PE=2 SV=1//3.90111e-169	-	Cytochrome P450, conserved site||Cytochrome P450, E-class, group I||Cytochrome P450
OS01G0750500	519.725	259.354	2.004	9.29e-07	-	-	sp|Q3SZX8|CCD25_BOVIN Coiled-coil domain-containing protein 25 OS=Bos taurus GN=CCDC25 PE=2 SV=1//2.07887e-70	-	Domain of unknown function DUF814
OS05G0527700	29.188	14.584	2.001	1.76e-15	-	-	sp|Q9M156|U72B1_ARATH UDP-glycosyltransferase 72B1 OS=Arabidopsis thaliana GN=UGT72B1 PE=1 SV=1//1.56216e-08	-	UDP-glucuronosyl/UDP-glucosyltransferase
Novel00850	73.237	36.608	2.001	2.68e-33	-//-
OS06G0601500	45.484	22.741	2	0.0029844	-	-	sp|O24646|HY5_ARATH Transcription factor HY5 OS=Arabidopsis thaliana GN=HY5 PE=1 SV=1//2.74214e-15	-	Basic-leucine zipper domain
OS11G0539000	66.249	33.374	1.985	0.00042499	-	-	-//-	-	Leucine-rich repeat domain, L domain-like||FBD domain||F-box domain
OS01G0863500	1125.4	568.087	1.981	1.89e-14	-	-	-//-	--	--
OS01G0159200	363.544	183.66	1.979	1.01e-07	-	-	sp|Q8LEJ6|FLA11_ARATH Fasciclin-like arabinogalactan protein 11 OS=Arabidopsis thaliana GN=FLA11 PE=2 SV=2//1.43861e-48	-	FAS1 domain
OS03G0261100	538.394	272.958	1.972	1.05e-11	PLA2-II	Probable phospholipase A2 homolog 2 [Source:Uniprot/SWISSPROT;Acc:Q9XG81]	sp|Q9XG81|PLA22_ORYSJ Probable phospholipase A2 homolog 2 OS=Oryza sativa subsp. japonica GN=PLA2-II PE=1 SV=1//1.22325e-102	PLA2-II	Phospholipase A2||Phospholipase A2 domain||Phospholipase A2, histidine active site
OS06G0707700	229.386	116.345	1.972	2.92e-08	-	-	sp|Q7XA42|RGA1_SOLBU Putative disease resistance protein RGA1 OS=Solanum bulbocastanum GN=RGA1 PE=2 SV=2//1.06152e-48	-	NB-ARC||P-loop containing nucleoside triphosphate hydrolase
OS12G0123500	1117.19	566.733	1.971	1.96e-14	APY3	Probable apyrase 3 [Source:Uniprot/SWISSPROT;Acc:Q2QYE1]	sp|Q2QYE1|APY3_ORYSJ Probable apyrase 3 OS=Oryza sativa subsp. japonica GN=APY3 PE=2 SV=2//0	APY3	Nucleoside phosphatase GDA1/CD39
OS01G0119000	65.886	33.497	1.967	0.00062554	-	-	-//-	-	Glycosyltransferase AER61, uncharacterised
OS10G0450900	1299.2	660.576	1.967	8.22e-06	GRP0.9	Glycine-rich cell wall structural protein 2 [Source:Uniprot/SWISSPROT;Acc:A3C5A7]	sp|A3C5A7|GRP2_ORYSJ Glycine-rich cell wall structural protein 2 OS=Oryza sativa subsp. japonica GN=GRP0.9 PE=2 SV=1//4.88171e-06	GRP0.9	-
OS03G0109300	301.623	153.39	1.966	2.69e-09	LOGL3	Probable cytokinin riboside 5'-monophosphate phosphoribohydrolase LOGL3 [Source:Uniprot/SWISSPROT;Acc:Q8H7U8]	sp|Q8H7U8|LOGL3_ORYSJ Probable cytokinin riboside 5&apos;-monophosphate phosphoribohydrolase LOGL3 OS=Oryza sativa subsp. japonica GN=LOGL3 PE=2 SV=1//6.17212e-146	LOGL3	Cytokinin riboside 5'-monophosphate phosphoribohydrolase LOG||LOG family
OS10G0554900	1295.5	661.252	1.959	4.3e-13	-	-	-//-	-	Protein of unknown function DUF566
OS04G0128900	104.028	53.229	1.954	4.4e-05	-	-	sp|O23024|YUC3_ARATH Probable indole-3-pyruvate monooxygenase YUCCA3 OS=Arabidopsis thaliana GN=YUC3 PE=2 SV=1//0	-	Pyridine nucleotide-disulphide oxidoreductase, class-II||Flavin monooxygenase-like||Pyridine nucleotide-disulphide oxidoreductase, FAD/NAD(P)-binding domain
OS08G0246800	1372.68	702.822	1.953	1.67e-14	-	-	sp|Q9SWG3|FAR1_ARATH Protein FAR-RED IMPAIRED RESPONSE 1 OS=Arabidopsis thaliana GN=FAR1 PE=1 SV=1//2.81705e-11	-	FHY3/FAR1 family
OS02G0158500	183.279	93.893	1.952	3.19e-07	-	-	sp|Q9FH92|IX15L_ARATH Protein IRX15-LIKE OS=Arabidopsis thaliana GN=IRX15-L PE=2 SV=1//2.61985e-66	-	Putative polysaccharide biosynthesis protein||Xylan biosynthesis protein IRX15/IRX15L
OS12G0516800	79.93	40.999	1.95	0.00015052	-	-	sp|F4K5L5|TBL16_ARATH Protein trichome birefringence-like 16 OS=Arabidopsis thaliana GN=TBL16 PE=2 SV=1//1.19799e-120	-	PMR5 N-terminal domain
OS03G0389700	279.945	143.722	1.948	6.52e-09	-	-	sp|Q75LR2|AROF_ORYSJ Phospho-2-dehydro-3-deoxyheptonate aldolase 1, chloroplastic OS=Oryza sativa subsp. japonica GN=DAHPS1 PE=2 SV=2//0	-	DAHP synthetase, class II
OS01G0963800	132.856	68.252	1.947	8.37e-06	-	-	-//-	--	--
OS07G0636800	229.268	117.823	1.946	0.00023239	-	-	sp|Q9SUQ8|DIR6_ARATH Dirigent protein 6 OS=Arabidopsis thaliana GN=DIR6 PE=1 SV=1//5.56299e-45	-	Plant disease resistance response protein
OS02G0640300	353.38	181.737	1.944	1.86e-07	-	-	sp|Q9M2Z4|MSBP2_ARATH Membrane steroid-binding protein 2 OS=Arabidopsis thaliana GN=MSBP2 PE=1 SV=1//1.28302e-61	-	Cytochrome b5-like heme/steroid binding domain
OS11G0490600	434.845	223.885	1.942	1.79e-10	-	-	-//-	--	--
OS07G0637700	306.582	158.137	1.939	1.73e-05	-	-	sp|Q9SH66|DIR5_ARATH Dirigent protein 5 OS=Arabidopsis thaliana GN=DIR5 PE=2 SV=1//1.16627e-41	-	Plant disease resistance response protein
OS02G0811000	252.186	130.091	1.939	0.00046543	G1L6	Protein G1-like6 [Source:Uniprot/SWISSPROT;Acc:Q6K5X1]	sp|Q6K5X1|G1L6_ORYSJ Protein G1-like6 OS=Oryza sativa subsp. japonica GN=G1L6 PE=1 SV=1//7.58851e-79	G1L6	Domain of unknown function DUF640
OS07G0688700	1725.25	891.049	1.936	3.82e-07	-	-	-//-	--	--
OS06G0234300	57.967	29.946	1.936	0.0013692	-	-	sp|Q9LRS2|TBL22_ARATH Protein ALTERED XYLOGLUCAN 4-like OS=Arabidopsis thaliana GN=AXY4L PE=2 SV=1//1.02118e-97	-	PC-Esterase||PMR5 N-terminal domain||Trichome birefringence-like family
OS08G0208200	48.3	24.962	1.935	0.0031153	-	-	-//-	-	Xylanase inhibitor, C-terminal||Aspartic peptidase domain
OS04G0461600	102.289	52.876	1.935	4.63e-05	-	-	sp|Q9LQU4|PCR2_ARATH Protein PLANT CADMIUM RESISTANCE 2 OS=Arabidopsis thaliana GN=PCR2 PE=1 SV=1//1.95841e-46	-	Uncharacterised protein family Cys-rich
OS04G0508200	906.221	468.762	1.933	7.51e-13	-	-	sp|Q8LPJ5|ICDHP_ARATH Isocitrate dehydrogenase [NADP], chloroplastic/mitochondrial OS=Arabidopsis thaliana GN=At5g14590 PE=2 SV=1//0	-	Isocitrate dehydrogenase NADP-dependent||Isopropylmalate dehydrogenase-like domain||Isocitrate/isopropylmalate dehydrogenase, conserved site
OS06G0236600	118.291	61.252	1.931	1.61e-05	CYCD1-1	Cyclin-D1-1 [Source:Uniprot/SWISSPROT;Acc:Q67V81]	sp|Q67V81|CCD11_ORYSJ Cyclin-D1-1 OS=Oryza sativa subsp. japonica GN=CYCD1-1 PE=3 SV=1//0	CYCD1-1	Cyclin, C-terminal domain||Cyclin-like||Cyclin, N-terminal
OS08G0375400	393.582	204.32	1.926	0.00057284	-	-	sp|Q67YM6|DIR11_ARATH Dirigent protein 11 OS=Arabidopsis thaliana GN=DIR11 PE=2 SV=1//9.26538e-18	-	Plant disease resistance response protein
OS12G0447000	136.908	71.208	1.923	7.4e-06	-	-	-//-	--	--
OS11G0189600	3655.7	1902.19	1.922	1.9e-15	-	Parkeol synthase [Source:Uniprot/SWISSPROT;Acc:H2KWF1]	sp|H2KWF1|PAKSY_ORYSJ Parkeol synthase OS=Oryza sativa subsp. japonica GN=Os11g0189600 PE=1 SV=1//0	-	Squalene cyclase, C-terminal||Terpene synthase, conserved site||Squalene cyclase||Terpenoid cyclases/protein prenyltransferase alpha-alpha toroid||Squalene cyclase, N-terminal
OS01G0584032	158.558	82.698	1.917	0.0028729	-	-	-//-	--	--
OS11G0592600	1992.9	1041.45	1.914	1.46e-14	-	-	sp|Q84ZT9|WVD2_ARATH Protein WAVE-DAMPENED 2 OS=Arabidopsis thaliana GN=WVD2 PE=2 SV=1//2.62762e-19	-	TPX2, C-terminal domain
OS10G0466800	62.007	32.474	1.909	0.0018811	-	-	-//-	--	--
OS08G0117700	59.958	31.493	1.904	0.001539	-	-	sp|C0LGG7|Y1534_ARATH Probable LRR receptor-like serine/threonine-protein kinase At1g53420 OS=Arabidopsis thaliana GN=At1g53420 PE=2 SV=2//1.28117e-07	-	Serine-threonine/tyrosine-protein kinase catalytic domain||Leucine-rich repeat||Leucine-rich repeat domain, L domain-like||Leucine-rich repeat-containing N-terminal, type 2||Protein kinase-like domain||Protein kinase domain||Concanavalin A-like lectin/glucanase, subgroup||Leucine-rich repeat, typical subtype
OS04G0454200	211.763	111.343	1.902	2.01e-07	-	-	sp|Q93Y91|STP5_ARATH Sugar transport protein 5 OS=Arabidopsis thaliana GN=STP5 PE=2 SV=1//4.58246e-169	-	Sugar/inositol transporter||General substrate transporter||Major facilitator superfamily domain||Sugar transporter, conserved site
OS01G0700100	307.717	161.83	1.901	1.41e-08	SWEET2B	Bidirectional sugar transporter SWEET2b [Source:Uniprot/SWISSPROT;Acc:Q5N8J1]	sp|Q5N8J1|SWT2B_ORYSJ Bidirectional sugar transporter SWEET2b OS=Oryza sativa subsp. japonica GN=SWEET2B PE=2 SV=1//2.49492e-160	SWEET2B	SWEET sugar transporter
OS01G0238500	667.569	351.335	1.9	5.34e-05	-	-	sp|Q8L493|DAAA_ARATH D-amino-acid transaminase, chloroplastic OS=Arabidopsis thaliana GN=DAAT PE=1 SV=1//1.05917e-117	-	Aminotransferase, class IV
OS05G0495900	375.687	197.756	1.9	1.19e-09	-	-	sp|Q02439|E13F_HORVU Putative glucan endo-1,3-beta-glucosidase GVI (Fragment) OS=Hordeum vulgare PE=3 SV=1//1.55867e-165	-	Glycoside hydrolase, family 17||Glycoside hydrolase, superfamily||Glycoside hydrolase, catalytic domain
OS08G0101700	164.665	86.811	1.897	1.52e-05	-	-	sp|Q6I681|ACET1_MAIZE Ascorbate-specific transmembrane electron transporter 1 OS=Zea mays GN=ZCYB PE=1 SV=1//1.32566e-43	-	Cytochrome b561/ferric reductase transmembrane
OS11G0138900	275.796	145.485	1.896	5.49e-07	-	-	sp|Q9LFR7|CXE17_ARATH Probable carboxylesterase 17 OS=Arabidopsis thaliana GN=CXE17 PE=2 SV=1//1.17101e-31	-	Alpha/beta hydrolase fold-3||Alpha/Beta hydrolase fold
OS03G0784700	1233.26	651.42	1.893	6.79e-13	-	Ferredoxin--NADP reductase, root isozyme, chloroplastic [Source:Uniprot/SWISSPROT;Acc:P41345]	sp|P41345|FENR2_ORYSJ Ferredoxin--NADP reductase, root isozyme, chloroplastic OS=Oryza sativa subsp. japonica GN=Os03g0784700 PE=1 SV=1//0	-	Flavoprotein pyridine nucleotide cytochrome reductase||Riboflavin synthase-like beta-barrel||Ferredoxin reductase-type FAD-binding domain||Ferredoxin--NADP reductase||Oxidoreductase FAD/NAD(P)-binding
OS04G0408600	2234.05	1181.82	1.89	1.69e-14	-	-	-//-	-	Transcriptional activator, plants
OS01G0611000	1631.43	865.715	1.884	7.04e-06	-	-	-//-	-	Galactose-binding domain-like||Protein of unknown function DUF642
OS11G0215100	270.697	143.836	1.882	5.38e-08	-	-	sp|Q9C523|DIR19_ARATH Dirigent protein 19 OS=Arabidopsis thaliana GN=DIR19 PE=2 SV=1//1.01919e-08	-	Plant disease resistance response protein
OS05G0477600	179.106	95.288	1.88	0.00048807	EXPA4	Expansin-A4 [Source:Uniprot/SWISSPROT;Acc:Q0DHB7]	sp|Q0DHB7|EXPA4_ORYSJ Expansin-A4 OS=Oryza sativa subsp. japonica GN=EXPA4 PE=2 SV=1//9.4345e-157	EXPA4	Expansin, cellulose-binding-like domain||Expansin/pollen allergen, DPBB domain||Expansin||RlpA-like double-psi beta-barrel domain||Expansin/Lol pI
OS02G0668000	127.975	68.1	1.879	1.79e-05	-	-	sp|F4IME2|MSL8_ARATH Mechanosensitive ion channel protein 8 OS=Arabidopsis thaliana GN=MSL8 PE=2 SV=2//0	-	Like-Sm (LSM) domain||Mechanosensitive ion channel MscS-like, plants/fungi||Mechanosensitive ion channel MscS
OS03G0181100	286.477	152.763	1.875	8.27e-06	TIFY11B	Protein TIFY 11b [Source:Uniprot/SWISSPROT;Acc:Q10QW3]	sp|Q9LMA8|TI10A_ARATH Protein TIFY 10A OS=Arabidopsis thaliana GN=TIFY10A PE=1 SV=1//1.9375e-13	TIFY11B	Tify domain||-||CO/COL/TOC1, conserved site
OS05G0326675	344.122	183.677	1.874	1.48e-05	-	-	-//-	-	Ribonuclease H-like domain
OS06G0184200	101.625	54.255	1.873	0.00013113	-	-	sp|Q6NQ99|POLAR_ARATH Protein POLAR LOCALIZATION DURING ASYMMETRIC DIVISION AND REDISTRIBUTION OS=Arabidopsis thaliana GN=POLAR PE=2 SV=1//1.2271e-07	--	--
OS10G0530500	114.068	60.956	1.871	0.0028657	-	-	sp|Q06398|GSTU6_ORYSJ Probable glutathione S-transferase GSTU6 OS=Oryza sativa subsp. japonica GN=GSTU6 PE=2 SV=2//1.76218e-61	-	Glutathione S-transferase, C-terminal||Glutathione S-transferase, C-terminal-like
OS06G0207966	1276.85	683.244	1.869	7.72e-05	-	-	sp|Q69T58|ROC8_ORYSJ Homeobox-leucine zipper protein ROC8 OS=Oryza sativa subsp. japonica GN=ROC8 PE=2 SV=2//2.51912e-152	--	--
Novel00928	222.225	119.01	1.867	4.16e-07	--	hypothetical protein OsI_31043 [Oryza sativa Indica Group]	-//-	--	--
OS01G0190300	485.82	260.503	1.865	0.00092795	IAA2	Auxin-responsive protein IAA2 [Source:Uniprot/SWISSPROT;Acc:Q9LG86]	sp|Q9LG86|IAA2_ORYSJ Auxin-responsive protein IAA2 OS=Oryza sativa subsp. japonica GN=IAA2 PE=2 SV=1//1.52305e-76	IAA2	AUX/IAA protein||AUX/IAA domain||Phox/Bem1p
OS04G0627400	118.329	63.483	1.864	3.61e-05	-	-	sp|Q1G3K8|RIC7_ARATH CRIB domain-containing protein RIC7 OS=Arabidopsis thaliana GN=RIC7 PE=1 SV=1//8.28622e-10	--	--
OS02G0791500	88.449	47.461	1.864	0.00025513	-	-	sp|Q9M0B6|GAE1_ARATH UDP-glucuronate 4-epimerase 1 OS=Arabidopsis thaliana GN=GAE1 PE=1 SV=1//0	-	NAD(P)-binding domain||Nucleotide sugar epimerase||NAD-dependent epimerase/dehydratase
OS03G0399800	1432.12	770.561	1.859	2.21e-06	-	-	sp|Q5U9T2|LECH_HORVU Horcolin OS=Hordeum vulgare PE=3 SV=1//8.66209e-19	-	Mannose-binding lectin
OS01G0208400	174.413	93.998	1.856	8.52e-06	-	-	sp|P81898|PNAA_PRUDU Peptide-N4-(N-acetyl-beta-glucosaminyl)asparagine amidase A OS=Prunus dulcis PE=1 SV=2//4.30576e-151	-	Peptide-N4-(N-acetyl-beta-glucosaminyl)asparagine amidase A
OS01G0750300	5920.77	3192.55	1.855	7.32e-15	CESA4	Cellulose synthase A catalytic subunit 4 [UDP-forming] [Source:Uniprot/SWISSPROT;Acc:Q5JN63]	sp|Q5JN63|CESA4_ORYSJ Cellulose synthase A catalytic subunit 4 [UDP-forming] OS=Oryza sativa subsp. japonica GN=CESA4 PE=2 SV=1//0	CESA4	Cellulose synthase||Zinc finger, RING/FYVE/PHD-type||Nucleotide-diphospho-sugar transferases
OS01G0257100	1305.29	704.588	1.853	1.99e-12	-	-	sp|Q8L9P8|RLF33_ARATH Protein RALF-like 33 OS=Arabidopsis thaliana GN=RALFL33 PE=2 SV=1//4.14656e-18	-	Rapid ALkalinization Factor
OS01G0169800	157.167	84.987	1.849	8.74e-06	-	-	sp|Q94A02|TAR2_ARATH Tryptophan aminotransferase-related protein 2 OS=Arabidopsis thaliana GN=TAR2 PE=2 SV=1//2.99207e-66	-	Pyridoxal phosphate-dependent transferase||Allinase, C-terminal||Pyridoxal phosphate-dependent transferase, major region, subdomain 1||Pyridoxal phosphate-dependent transferase, major region, subdomain 2
OS06G0589500	2265.09	1225.53	1.848	3.97e-13	-	-	-//-	--	--
OS01G0169851	70.029	37.896	1.848	0.001214	-	-	-//-	--	--
OS05G0171900	121.245	65.655	1.847	4.34e-05	-	-	-//-	-	Glyoxalase/fosfomycin resistance/dioxygenase domain||Glyoxalase/Bleomycin resistance protein/Dihydroxybiphenyl dioxygenase
OS03G0135700	326.687	177.024	1.845	4.87e-08	-	-	sp|Q9LSL1|BH093_ARATH Transcription factor bHLH93 OS=Arabidopsis thaliana GN=BHLH93 PE=1 SV=1//6.03964e-60	-	Myc-type, basic helix-loop-helix (bHLH) domain
OS10G0516900	177.025	96.042	1.843	3.44e-06	-	-	-//-	--	--
OS02G0513800	264.608	143.641	1.842	1.78e-07	-	-	sp|Q96FW1|OTUB1_HUMAN Ubiquitin thioesterase OTUB1 OS=Homo sapiens GN=OTUB1 PE=1 SV=2//2.34743e-09	-	Ovarian tumour, otubain||Peptidase C65, otubain
OS01G0803300	143.153	77.947	1.837	0.0013517	-	-	sp|Q9FL41|WTR38_ARATH WAT1-related protein At5g07050 OS=Arabidopsis thaliana GN=At5g07050 PE=2 SV=1//1.60945e-115	-	Drug/metabolite transporter||WAT1-related protein
OS09G0548700	602.546	328.393	1.835	2.67e-09	-	-	sp|Q9LMA1|FMO1_ARATH Probable flavin-containing monooxygenase 1 OS=Arabidopsis thaliana GN=FMO1 PE=2 SV=1//2.80566e-106	-	Flavin monooxygenase-like||Pyridine nucleotide-disulphide oxidoreductase, FAD/NAD(P)-binding domain||Dimethylaniline monooxygenase, N-oxide-forming
OS02G0503900	332.412	181.623	1.83	3.88e-08	-	-	sp|Q6WNR0|C81E7_MEDTR Isoflavone 2&apos;-hydroxylase OS=Medicago truncatula GN=CYP81E7 PE=1 SV=1//3.83031e-118	-	Cytochrome P450, conserved site||Cytochrome P450, E-class, group I||Cytochrome P450
OS02G0138000	453.997	248.469	1.827	3.32e-09	-	-	sp|O65375|LRX1_ARATH Leucine-rich repeat extensin-like protein 1 OS=Arabidopsis thaliana GN=LRX1 PE=1 SV=1//2.79064e-130	-	Leucine-rich repeat||Protein WYRD||Leucine-rich repeat domain, L domain-like
OS06G0169900	243.764	133.457	1.827	0.00048915	-	-	sp|P0C5C6|GOS9_ORYSJ Protein GOS9 OS=Oryza sativa subsp. japonica GN=GOS9 PE=2 SV=1//8.35543e-61	-	Mannose-binding lectin
Novel00735	107.121	58.8	1.822	0.00012984	--	OSJNBa0052P16.16 [Oryza sativa Japonica Group]	-//-	--	--
OS01G0619900	154.881	85.051	1.821	1.42e-05	-	-	-//-	--	--
OS08G0108300	129.864	71.488	1.817	2.89e-05	-	-	-//-	--	--
OS11G0427800	72.039	39.733	1.813	0.0015267	-	-	sp|Q0IQK9|NLTP1_ORYSJ Non-specific lipid-transfer protein 1 OS=Oryza sativa subsp. japonica GN=LTP PE=1 SV=1//4.6258e-42	-	Bifunctional inhibitor/plant lipid transfer protein/seed storage helical domain||Plant lipid transfer protein/Par allergen
OS04G0412500	173.173	95.949	1.805	7.35e-06	-	-	sp|O04846|ATCA1_ARATH Alpha carbonic anhydrase 1, chloroplastic OS=Arabidopsis thaliana GN=ACA1 PE=1 SV=2//7.77834e-71	-	Carbonic anhydrase, alpha-class, conserved site||Alpha carbonic anhydrase||Carbonic anhydrase, alpha-class
OS02G0133900	73.623	40.808	1.804	0.0016052	-	-	sp|Q6DHN0|TMM53_DANRE Transmembrane protein 53 OS=Danio rerio GN=tmem53 PE=2 SV=1//4.23797e-19	-	Protein of unknown function DUF829, TMEM53||Alpha/Beta hydrolase fold
OS01G0283300	1886.26	1045.79	1.804	3.8e-06	-	-	-//-	--	--
OS10G0463600	77.011	42.715	1.803	0.0008042	-	-	-//-	--	--
OS03G0729000	63.027	35.014	1.8	0.0029584	EGY3	Probable zinc metalloprotease EGY3, chloroplastic [Source:Uniprot/SWISSPROT;Acc:Q851F9]	sp|Q851F9|EGY3_ORYSJ Probable zinc metalloprotease EGY3, chloroplastic OS=Oryza sativa subsp. japonica GN=EGY3 PE=2 SV=1//0	EGY3	-
OS10G0505900	201.986	112.422	1.797	3.68e-06	-	-	-//-	--	--
OS05G0114000	243.941	135.804	1.796	9.19e-07	-	-	sp|Q9LFF9|IPYR4_ARATH Soluble inorganic pyrophosphatase 4 OS=Arabidopsis thaliana GN=PPA4 PE=1 SV=1//4.47969e-128	-	Inorganic pyrophosphatase
OS05G0475700	123.302	68.898	1.79	0.0018779	-	-	sp|F4I9E1|NFD4_ARATH Protein NUCLEAR FUSION DEFECTIVE 4 OS=Arabidopsis thaliana GN=NFD4 PE=3 SV=1//1.35746e-22	-	Nodulin-like||Major facilitator superfamily domain
OS08G0401800	260.402	145.653	1.788	0.00074094	-	-	sp|P86387|PLDA1_CARPA Phospholipase D alpha 1 OS=Carica papaya GN=PLD1 PE=1 SV=1//0	-	Phospholipase D family||Phospholipase D, C-terminal||Phospholipase D/Transphosphatidylase||Phospholipase D, plant||C2 domain
OS05G0541750	538.918	301.587	1.787	4.46e-06	-	-	-//-	--	--
OS03G0232200	154.921	86.726	1.786	0.00090333	-	-	sp|Q38914|ANT_ARATH AP2-like ethylene-responsive transcription factor ANT OS=Arabidopsis thaliana GN=ANT PE=1 SV=2//3.59972e-101	-	AP2-like ethylene-responsive transcription factor||AP2/ERF domain||DNA-binding domain
OS11G0308266	157.187	88.17	1.783	1.78e-05	-	-	-//-	--	--
OS08G0434100	81.289	45.602	1.783	0.00083487	-	-	sp|P80022|RNLE_SOLLC Extracellular ribonuclease LE OS=Solanum lycopersicum PE=1 SV=2//4.24834e-92	-	Ribonuclease T2, active site||Ribonuclease T2-like||Ribonuclease T2, His active site 2
OS10G0506100	231.48	129.994	1.781	1.55e-06	-	-	-//-	-	Heavy metal-associated domain, HMA
OS03G0577300	83.302	46.83	1.779	0.0011884	-	-	-//-	--	--
OS01G0825800	135.292	76.215	1.775	6.56e-05	-	-	sp|Q6DEL1|S38A7_DANRE Putative sodium-coupled neutral amino acid transporter 7 OS=Danio rerio GN=slc38a7 PE=2 SV=1//2.94765e-08	-	Amino acid transporter, transmembrane
OS01G0260100	438.163	246.842	1.775	1.79e-08	-	-	sp|Q9FHN8|KCBP_ARATH Kinesin-like calmodulin-binding protein OS=Arabidopsis thaliana GN=KCBP PE=1 SV=1//5.45404e-65	-	Kinesin-like protein||Kinesin, motor domain||P-loop containing nucleoside triphosphate hydrolase||Spindle pole body-associated protein Vik1/Cik1, microtubule binding domain
OS06G0351500	706.278	398.385	1.773	1.74e-07	-	-	sp|Q94CH8|EXL1_ARATH GDSL esterase/lipase EXL1 OS=Arabidopsis thaliana GN=EXL1 PE=2 SV=1//2.98152e-96	-	SGNH hydrolase-type esterase domain||Lipase, GDSL
OS03G0709100	170.747	96.328	1.773	2.64e-05	-	-	sp|Q8LG89|BABL_ARATH Basic blue protein OS=Arabidopsis thaliana GN=ARPN PE=2 SV=2//2.68448e-21	-	Cupredoxin||Plastocyanin-like
OS12G0628100	75.505	42.631	1.771	0.0013157	ADF11	Actin-depolymerizing factor 11 [Source:Uniprot/SWISSPROT;Acc:Q2QLT8]	sp|Q2QLT8|ADF11_ORYSJ Actin-depolymerizing factor 11 OS=Oryza sativa subsp. japonica GN=ADF11 PE=2 SV=1//4.61201e-102	ADF11	ADF/Cofilin/Destrin||ADF-H/Gelsolin-like domain||Actin-binding, cofilin/tropomyosin type
OS04G0574100	94.997	53.69	1.769	0.00051416	-	-	sp|Q8H038|KATAM_ORYSJ Xyloglucan galactosyltransferase KATAMARI1 homolog OS=Oryza sativa subsp. japonica GN=Os03g0144800 PE=2 SV=1//2.61975e-88	-	Exostosin-like
OS04G0684600	134.935	76.282	1.769	9.31e-05	-	-	-//-	--	--
OS05G0192100	307.617	173.939	1.769	2.35e-06	-	-	sp|P27061|PPA1_SOLLC Acid phosphatase 1 OS=Solanum lycopersicum GN=APS1 PE=2 SV=1//7.23022e-51	--	--
OS05G0282900	69.96	39.675	1.763	0.0018184	-	-	-//-	--	--
OS04G0455700	67.285	38.189	1.762	0.0028389	-	-	-//-	--	--
OS08G0456600	91.572	52.003	1.761	0.0014872	-	-	-//-	--	--
OS05G0267100	126.271	71.728	1.76	8.35e-05	-	-	-//-	-	CRAL-TRIO domain||CRAL/TRIO, N-terminal domain
OS08G0189200	117.668	66.842	1.76	0.00016242	GER2	Germin-like protein 8-3 [Source:Uniprot/SWISSPROT;Acc:Q6YZZ7]	sp|Q6YZZ7|GL83_ORYSJ Germin-like protein 8-3 OS=Oryza sativa subsp. japonica GN=GER2 PE=2 SV=1//1.01443e-151	GER2	RmlC-like jelly roll fold||RmlC-like cupin domain||Cupin 1||Germin||Germin, manganese binding site
OS02G0528500	313.875	178.512	1.758	2.7e-07	-	-	-//-	-	Nucleic acid-binding, OB-fold
OS06G0199300	276.167	157.067	1.758	8.89e-07	-	-	-//-	--	--
OS03G0329200	1601.14	910.802	1.758	4.33e-11	-	Zinc finger CCCH domain-containing protein 23 [Source:Uniprot/SWISSPROT;Acc:Q10LZ9]	sp|Q10LZ9|C3H23_ORYSJ Zinc finger CCCH domain-containing protein 23 OS=Oryza sativa subsp. japonica GN=Os03g0329200 PE=2 SV=1//0	-	Nucleotide-binding, alpha-beta plait||Zinc finger, CCCH-type||RNA recognition motif domain
OS06G0551500	70.999	40.455	1.755	0.0020288	-	-	-//-	--	--
OS04G0688300	757.363	431.93	1.753	0.0021347	-	-	sp|P84516|PER1_SORBI Cationic peroxidase SPC4 OS=Sorghum bicolor GN=Sb03g046810 PE=1 SV=2//8.47259e-65	-	Haem peroxidase||Peroxidase, active site||Peroxidases heam-ligand binding site||Haem peroxidase, plant/fungal/bacterial||Plant peroxidase
OS06G0160700	1218.58	696.511	1.75	2.33e-10	-	Soluble starch synthase 1, chloroplastic/amyloplastic [Source:Uniprot/SWISSPROT;Acc:Q0DEC8]	sp|Q0DEC8|SSY1_ORYSJ Soluble starch synthase 1, chloroplastic/amyloplastic OS=Oryza sativa subsp. japonica GN=Os06g0160700 PE=1 SV=1//0	-	Glycogen/starch synthase, ADP-glucose type||Glycosyl transferase, family 1||Starch synthase, catalytic domain
OS07G0666900	1049.73	600.992	1.747	4.57e-10	-	-	sp|Q56XP4|NHX2_ARATH Sodium/hydrogen exchanger 2 OS=Arabidopsis thaliana GN=NHX2 PE=2 SV=2//0	-	Na+/H+ exchanger||Cation/H+ exchanger||Na+/H+ exchanger NHX -type, plants||Cation/H+ exchanger, CPA1 family
OS02G0742900	400.039	229.066	1.746	1.85e-07	-	-	sp|Q6YUL8|BC2_ORYSJ Kinesin-like protein BC2 OS=Oryza sativa subsp. japonica GN=BC2 PE=1 SV=1//3.51823e-118	-	P-loop containing nucleoside triphosphate hydrolase||Kinesin, motor region, conserved site||Kinesin-like protein||Kinesin, motor domain
OS09G0419200	1029.94	590.228	1.745	3.4e-10	-	-	sp|Q9S9N9|CCR1_ARATH Cinnamoyl-CoA reductase 1 OS=Arabidopsis thaliana GN=CCR1 PE=1 SV=1//4.45735e-143	-	NAD-dependent epimerase/dehydratase||NAD(P)-binding domain
OS09G0414900	201.675	115.781	1.742	1.4e-05	-	-	sp|P27057|GAST1_SOLLC Protein GAST1 OS=Solanum lycopersicum GN=GAST1 PE=2 SV=1//2.25806e-27	-	Gibberellin regulated protein
OS08G0555000	113.272	65.209	1.737	0.00028237	-	-	sp|Q9C5N2|TMN9_ARATH Transmembrane 9 superfamily member 9 OS=Arabidopsis thaliana GN=TMN9 PE=2 SV=1//4.92957e-150	-	Nonaspanin (TM9SF)
OS06G0125400	376.406	216.702	1.737	1.36e-07	-	-	sp|O82485|OPT7_ARATH Oligopeptide transporter 7 OS=Arabidopsis thaliana GN=OPT7 PE=2 SV=1//0	-	Oligopeptide transporter, OPT superfamily||Tetrapeptide transporter, OPT1/isp4
OS04G0518100	3178.81	1831.04	1.736	1.61e-11	-	-	sp|P14717|PAL1_ORYSJ Phenylalanine ammonia-lyase OS=Oryza sativa subsp. japonica GN=PAL PE=1 SV=2//0	-	Aromatic amino acid lyase||Fumarase/histidase, N-terminal||Phenylalanine/histidine ammonia-lyases, active site||L-Aspartase-like||Phenylalanine ammonia-lyase||Phenylalanine ammonia-lyase, shielding domain
OS03G0680700	144.793	83.571	1.733	7.55e-05	-	-	sp|Q1PFD1|BLH11_ARATH BEL1-like homeodomain protein 11 OS=Arabidopsis thaliana GN=BLH11 PE=2 SV=1//1.75912e-31	-	Homeobox KN domain||POX domain||Homeobox domain||Homeodomain-like
OS01G0282800	526.06	303.673	1.732	5.15e-06	TUBB1	Tubulin beta-1 chain [Source:Uniprot/SWISSPROT;Acc:Q43594]	sp|Q9ZPN7|TBB4_ELEIN Tubulin beta-4 chain OS=Eleusine indica GN=TUBB4 PE=2 SV=1//0	TUBB1	Beta tubulin, autoregulation binding site||Tubulin/FtsZ, C-terminal||Beta tubulin||Tubulin/FtsZ, GTPase domain||Tubulin||Tubulin, conserved site||Tubulin, C-terminal||Tubulin/FtsZ, 2-layer sandwich domain
OS12G0442800	156.771	90.506	1.732	5.46e-05	-	-	sp|Q9S850|SUOX_ARATH Sulfite oxidase OS=Arabidopsis thaliana GN=SOX PE=1 SV=1//0	-	Moybdenum cofactor oxidoreductase, dimerisation||Immunoglobulin E-set||Oxidoreductase, molybdopterin binding site||Eukaryotic molybdopterin oxidoreductase||Oxidoreductase, molybdopterin-binding domain
OS05G0299600	155.71	89.968	1.731	4.98e-05	-	-	-//-	--	--
OS01G0270300	201.07	116.222	1.73	0.0012042	-	-	sp|Q9ZV04|PER24_ARATH Peroxidase 24 OS=Arabidopsis thaliana GN=PER24 PE=2 SV=1//8.28418e-74	-	Haem peroxidase, plant/fungal/bacterial||Plant peroxidase||Peroxidases heam-ligand binding site||Haem peroxidase
OS12G0561900	3176.41	1839.6	1.727	0.001477	-	-	sp|Q9LTA3|U91C1_ARATH UDP-glycosyltransferase 91C1 OS=Arabidopsis thaliana GN=UGT91C1 PE=2 SV=1//8.13867e-18	-	UDP-glucuronosyl/UDP-glucosyltransferase
OS04G0423400	792.538	459.083	1.726	1.85e-07	-	-	-//-	-	ABA/WDS induced protein
OS07G0462200	255.735	148.279	1.725	2.76e-06	-	-	-//-	-	Protein of unknown function DUF1218
OS09G0469600	2929.72	1702.63	1.721	7.05e-11	-	-	-//-	--	--
OS03G0421000	125.212	72.775	1.721	0.00023883	-	-	-//-	-	Zinc finger, FYVE/PHD-type||Zinc finger, RING/FYVE/PHD-type
OS05G0426033	70.767	41.164	1.719	0.0030188	-	-	-//-	--	--
OS11G0111800	102.471	59.695	1.717	0.0009105	-	-	-//-	--	--
OS06G0226500	98.586	57.474	1.715	0.0010428	ILI4	Transcription factor ILI4 [Source:Uniprot/SWISSPROT;Acc:Q0DDF6]	sp|Q0DDF6|ILI4_ORYSJ Transcription factor ILI4 OS=Oryza sativa subsp. japonica GN=ILI4 PE=2 SV=1//1.06938e-39	ILI4	Myc-type, basic helix-loop-helix (bHLH) domain
OS04G0476100	3670.09	2142.55	1.713	2.41e-11	-	-	sp|Q07121|AMO1_ARTS1 Primary amine oxidase OS=Arthrobacter sp. (strain P1) GN=maoI PE=1 SV=1//1.24294e-150	-	Copper amine oxidase, C-terminal||Copper amine oxidase, N-terminal||Copper amine oxidase||Copper amine oxidase, N3-terminal
OS05G0563000	774.195	452.025	1.713	6.04e-09	-	-	sp|O49459|NAC73_ARATH NAC domain-containing protein 73 OS=Arabidopsis thaliana GN=NAC073 PE=2 SV=1//1.00616e-111	-	NAC domain
OS02G0752300	407.187	238.003	1.711	3.33e-05	-	-	-//-	--	--
OS02G0658800	515.686	301.587	1.71	0.0015337	EXPB11	Expansin-B11 [Source:Uniprot/SWISSPROT;Acc:Q6H676]	sp|Q6H676|EXB11_ORYSJ Expansin-B11 OS=Oryza sativa subsp. japonica GN=EXPB11 PE=2 SV=1//1.02944e-166	EXPB11	Expansin, cellulose-binding-like domain||Expansin/pollen allergen, DPBB domain||Major pollen allergen Lol pI||Expansin/Lol pI||RlpA-like double-psi beta-barrel domain
OS08G0237000	6450.64	3773.66	1.709	4.29e-07	XTH8	Xyloglucan endotransglycosylase/hydrolase protein 8 [Source:Uniprot/SWISSPROT;Acc:Q76BW5]	sp|Q76BW5|XTH8_ORYSJ Xyloglucan endotransglycosylase/hydrolase protein 8 OS=Oryza sativa subsp. japonica GN=XTH8 PE=1 SV=1//0	XTH8	Glycoside hydrolase, family 16, active site||Xyloglucan endo-transglycosylase, C-terminal||Glycoside hydrolase, family 16||Concanavalin A-like lectin/glucanase, subgroup||Xyloglucan endotransglucosylase/hydrolase||Beta-glucanase
OS01G0899200	253.204	148.54	1.705	0.00018374	-	-	sp|Q9ZW75|PMTJ_ARATH Probable methyltransferase PMT19 OS=Arabidopsis thaliana GN=At2g43200 PE=3 SV=1//5.49239e-49	-	Putative S-adenosyl-L-methionine-dependent methyltransferase||S-adenosyl-L-methionine-dependent methyltransferase-like
Novel00320	179.256	105.227	1.704	4.8e-05	--	Os12g0273000 [Oryza sativa Japonica Group]>gi|255670222|dbj|BAF29573.2| Os12g0273000 [Oryza sativa Japonica Group]	sp|Q39214|RPM1_ARATH Disease resistance protein RPM1 OS=Arabidopsis thaliana GN=RPM1 PE=1 SV=1//1.1175e-11	--	--
OS03G0423300	153.936	90.429	1.702	0.0004062	-	Acyl-[acyl-carrier-protein] desaturase 4, chloroplastic [Source:Uniprot/SWISSPROT;Acc:Q84MF1]	sp|Q84MF1|STAD4_ORYSJ Acyl-[acyl-carrier-protein] desaturase 4, chloroplastic OS=Oryza sativa subsp. japonica GN=Os03g0423300 PE=2 SV=1//0	-	Ferritin-like superfamily||Fatty acid desaturase, type 2||Ribonucleotide reductase-related
OS06G0153200	683.129	401.43	1.702	2.32e-08	-	-	sp|Q8H184|PT106_ARATH Probable sugar phosphate/phosphate translocator At1g06470 OS=Arabidopsis thaliana GN=At1g06470 PE=2 SV=1//6.49418e-132	-	Triose-phosphate transporter domain
OS06G0318800	180.465	106.244	1.699	0.0022274	-	-	-//-	--	--
OS04G0401000	4286.4	2524.64	1.698	6.95e-09	-	-	-//-	-	Heavy metal-associated domain, HMA
OS12G0611900	139.855	82.418	1.697	0.000166	-	-	sp|Q02527|MGAT3_RAT Beta-1,4-mannosyl-glycoprotein 4-beta-N-acetylglucosaminyltransferase OS=Rattus norvegicus GN=Mgat3 PE=1 SV=2//1.44112e-18	-	Glycosyl transferase, family 17
OS02G0170100	503.214	296.839	1.695	0.00036099	-	-	sp|O82179|GCSH2_ARATH Glycine cleavage system H protein 2, mitochondrial OS=Arabidopsis thaliana GN=GDH2 PE=2 SV=1//1.38448e-68	-	Single hybrid motif||Glycine cleavage system H-protein/Simiate||Biotin/lipoyl attachment||Glycine cleavage H-protein||Glycine cleavage H-protein, subgroup||2-oxo acid dehydrogenase, lipoyl-binding site
OS09G0433800	1254.76	741.213	1.693	1.91e-06	-	-	-//-	-	Protein of unknown function DUF581
OS05G0209500	456.061	269.478	1.692	2.1e-07	-	-	-//-	--	--
OS03G0161600	101.496	59.993	1.692	0.00082246	-	-	sp|Q2V3I3|EPFL4_ARATH EPIDERMAL PATTERNING FACTOR-like protein 4 OS=Arabidopsis thaliana GN=EPFL4 PE=1 SV=1//4.67503e-25	--	--
OS11G0615800	210.579	124.502	1.691	2.89e-05	-	-	sp|Q67EU8|R51A1_MAIZE DNA repair protein RAD51 homolog A OS=Zea mays GN=RAD51A PE=2 SV=2//0	-	DNA recombination/repair protein Rad51||DNA recombination and repair protein, RecA-like||DNA repair Rad51/transcription factor NusA, alpha-helical||P-loop containing nucleoside triphosphate hydrolase||DNA recombination and repair protein Rad51, C-terminal||DNA recombination/repair protein RecA/RadB, ATP-binding domain||DNA recombination/repair protein RecA, monomer-monomer interface||AAA+ ATPase …
OS10G0347000	358.924	212.772	1.687	1.11e-06	-	-	sp|Q94CD8|E134_ARATH Glucan endo-1,3-beta-glucosidase 4 OS=Arabidopsis thaliana GN=At3g13560 PE=1 SV=1//3.78875e-18	-	X8 domain||Glycoside hydrolase, catalytic domain
OS01G0757051	80.257	47.579	1.687	0.002999	-	-	-//-	--	--
OS01G0703300	233.34	138.473	1.685	1.24e-05	-	-	sp|Q9ZT49|ATL45_ARATH RING-H2 finger protein ATL45 OS=Arabidopsis thaliana GN=ATL45 PE=2 SV=1//5.6835e-10	-	Zinc finger, RING/FYVE/PHD-type||Zinc finger, RING-type
OS11G0308432	689.677	409.678	1.683	3.59e-05	-	-	-//-	--	--
OS01G0926700	1657.46	986.213	1.681	7.71e-10	-	-	sp|Q8S1X7|GT15_ORYSJ Probable glucuronosyltransferase Os01g0926700 OS=Oryza sativa subsp. japonica GN=Os01g0926700 PE=3 SV=1//0	-	Exostosin-like
OS03G0816500	320.216	190.537	1.681	4.16e-06	-	-	sp|P0CAT7|ALKB_CAUCR Alpha-ketoglutarate-dependent dioxygenase AlkB homolog OS=Caulobacter crescentus (strain ATCC 19089 / CB15) GN=alkB PE=3 SV=1//1.37411e-10	-	Alkylated DNA repair protein AlkB||Alpha-ketoglutarate-dependent dioxygenase AlkB-like
OS01G0201600	6206.21	3693.86	1.68	1.52e-10	-	-	sp|Q9S728|PDF1_ARATH Protodermal factor 1 OS=Arabidopsis thaliana GN=PDF1 PE=2 SV=1//4.01432e-11	--	--
OS04G0642000	1998.43	1189.91	1.679	4.54e-10	-	-	sp|Q9LJX0|AB19B_ARATH ABC transporter B family member 19 OS=Arabidopsis thaliana GN=ABCB19 PE=1 SV=1//1.51888e-09	-	P-loop containing nucleoside triphosphate hydrolase||ABC transporter-like||ABC transporter, conserved site||AAA+ ATPase domain||ABC transporter type 1, transmembrane domain
OS02G0661100	172.957	103.113	1.677	8.59e-05	TPP1	Probable trehalose-phosphate phosphatase 1 [Source:Uniprot/SWISSPROT;Acc:Q75WV3]	sp|Q75WV3|TPP1_ORYSJ Probable trehalose-phosphate phosphatase 1 OS=Oryza sativa subsp. japonica GN=TPP1 PE=1 SV=1//0	TPP1	HAD-superfamily hydrolase, subfamily IIB||HAD-like domain||Trehalose-phosphatase
OS08G0151300	201.991	120.482	1.677	3.02e-05	-	-	sp|Q8LPH6|MYB86_ARATH Transcription factor MYB86 OS=Arabidopsis thaliana GN=MYB86 PE=2 SV=1//5.56722e-57	-	SANT/Myb domain||Myb domain||Homeodomain-like
OS04G0623300	2278.26	1363.36	1.671	4.95e-10	-	-	sp|Q9SKX5|PAO2_ARATH Probable polyamine oxidase 2 OS=Arabidopsis thaliana GN=PAO2 PE=2 SV=1//0	-	Pyridine nucleotide-disulphide oxidoreductase, FAD/NAD(P)-binding domain||Flavin amine oxidase||Amine oxidase
OS04G0384000	104.167	62.384	1.67	0.00095593	-	-	-//-	--	--
OS01G0728200	203.584	121.991	1.669	5e-05	-	-	-//-	--	--
OS02G0301100	2636.61	1580.88	1.668	4.68e-10	SWEET4	Bidirectional sugar transporter SWEET4 [Source:Uniprot/SWISSPROT;Acc:Q6K4V2]	sp|Q6K4V2|SWET4_ORYSJ Bidirectional sugar transporter SWEET4 OS=Oryza sativa subsp. japonica GN=SWEET4 PE=2 SV=1//1.61423e-153	SWEET4	SWEET sugar transporter
OS07G0523400	1680.72	1008.05	1.667	7.61e-05	-	-	sp|Q94B38|GPT2_ARATH Glucose-6-phosphate/phosphate translocator 2, chloroplastic OS=Arabidopsis thaliana GN=GPT2 PE=2 SV=2//5.42679e-23	-	Triose-phosphate transporter domain
OS02G0716800	132.994	79.889	1.665	0.00036388	-	-	sp|Q9LQL2|PTR14_ARATH Protein NRT1/ PTR FAMILY 7.3 OS=Arabidopsis thaliana GN=NPF7.3 PE=1 SV=2//0	-	Proton-dependent oligopeptide transporter family||Major facilitator superfamily domain
Novel00601	135.203	81.294	1.663	0.00048375	--	hypothetical protein OsJ_15945 [Oryza sativa Japonica Group]	sp|P15268|MOSA_MAIZE Autonomous transposable element EN-1 mosaic protein OS=Zea mays PE=2 SV=1//1.00352e-11	--	--
OS05G0499400	169.61	102.073	1.662	9.61e-05	-	-	sp|O23044|PER3_ARATH Peroxidase 3 OS=Arabidopsis thaliana GN=PER3 PE=2 SV=1//2.10193e-93	-	Haem peroxidase||Haem peroxidase, plant/fungal/bacterial||Plant peroxidase
OS04G0652400	221.174	133.181	1.661	0.0010735	-	-	sp|Q9SXS2|SUT33_ARATH Probable sulfate transporter 3.3 OS=Arabidopsis thaliana GN=SULTR3;3 PE=2 SV=2//0	-	Sulphate transporter||Sulphate anion transporter||STAS domain
OS08G0129600	521.545	314.136	1.66	2.59e-07	-	-	sp|Q9LI74|CHUP1_ARATH Protein CHUP1, chloroplastic OS=Arabidopsis thaliana GN=CHUP1 PE=1 SV=1//2.02344e-29	--	--
OS01G0249200	2829.02	1704.78	1.659	1.99e-08	-	-	sp|Q6I544|GL52_ORYSJ Germin-like protein 5-1 OS=Oryza sativa subsp. japonica GN=Os05g0277500 PE=2 SV=1//4.67713e-91	-	RmlC-like cupin domain||Cupin 1||Germin||RmlC-like jelly roll fold||Germin, manganese binding site
OS10G0391300	204.211	123.245	1.657	0.00093962	-	-	sp|Q338N2|C3H62_ORYSJ Zinc finger CCCH domain-containing protein 62 OS=Oryza sativa subsp. japonica GN=Os10g0391300 PE=3 SV=2//2.64693e-37	-	SAP domain
OS07G0115500	235.011	141.848	1.657	0.0030816	-	-	-//-	--	--
OS02G0163400	222.085	134.13	1.656	5.02e-05	-	-	-//-	--	--
OS06G0561800	114.991	69.644	1.651	0.0008642	-	-	sp|Q8LGU1|AB8C_ARATH ABC transporter C family member 8 OS=Arabidopsis thaliana GN=ABCC8 PE=2 SV=3//1.32874e-07	-	ABC transporter type 1, transmembrane domain||P-loop containing nucleoside triphosphate hydrolase||ABC transporter-like
OS11G0242600	274.656	166.649	1.648	8.89e-06	-	-	sp|Q9T0F7|GXM2_ARATH Glucuronoxylan 4-O-methyltransferase 2 OS=Arabidopsis thaliana GN=GXM2 PE=1 SV=1//8.50271e-27	-	Putative polysaccharide biosynthesis protein||Xylan biosynthesis protein IRX15/IRX15L
OS02G0557800	966.526	587.449	1.645	0.002079	RR2	Two-component response regulator ORR2 [Source:Uniprot/SWISSPROT;Acc:Q6YVX7]	sp|Q9ZWS9|ARR3_ARATH Two-component response regulator ARR3 OS=Arabidopsis thaliana GN=ARR3 PE=2 SV=1//6.73483e-23	RR2	-||Signal transduction response regulator, receiver domain||CheY-like superfamily
OS05G0499300	1370.69	836.278	1.639	1.63e-08	PRX74	Peroxidase 1 [Source:Uniprot/SWISSPROT;Acc:P37834]	sp|P37834|PER1_ORYSJ Peroxidase 1 OS=Oryza sativa subsp. japonica GN=PRX74 PE=2 SV=2//0	PRX74	Haem peroxidase||Peroxidases heam-ligand binding site||Peroxidase, active site||Plant peroxidase||Haem peroxidase, plant/fungal/bacterial
OS08G0357300	354.501	216.376	1.638	5.59e-05	-	-	-//-	--	--
OS06G0707400	223.532	136.509	1.637	4.16e-05	-	-	sp|Q7XA40|RGA3_SOLBU Putative disease resistance protein RGA3 OS=Solanum bulbocastanum GN=RGA3 PE=2 SV=2//1.38999e-55	--	--
OS07G0176600	340.582	208.515	1.633	0.00012771	NEK3	Serine/threonine-protein kinase Nek3 [Source:Uniprot/SWISSPROT;Acc:Q6ZEZ5]	sp|Q6ZEZ5|NEK3_ORYSJ Serine/threonine-protein kinase Nek3 OS=Oryza sativa subsp. japonica GN=NEK3 PE=2 SV=1//0	NEK3	Protein kinase domain||Protein kinase-like domain||Serine/threonine-protein kinase, active site||Protein kinase, ATP binding site
OS05G0489200	1429.44	875.429	1.633	2e-05	-	-	sp|Q9LZH5|LTPG2_ARATH Non-specific lipid transfer protein GPI-anchored 2 OS=Arabidopsis thaliana GN=LTPG2 PE=2 SV=1//1.11257e-19	-	Bifunctional inhibitor/plant lipid transfer protein/seed storage helical domain
OS04G0464750	483.822	296.615	1.631	1.08e-06	-	-	-//-	--	--
OS03G0178500	91.501	56.146	1.63	0.0027155	-	-	sp|P9WNH5|HSAD_MYCTU 4,5:9,10-diseco-3-hydroxy-5,9,17-trioxoandrosta-1(10),2-diene-4-oate hydrolase OS=Mycobacterium tuberculosis (strain ATCC 25618 / H37Rv) GN=hsaD PE=1 SV=1//4.43043e-09	-	Alpha/Beta hydrolase fold||Alpha/beta hydrolase fold-1
OS03G0367150	294.296	180.676	1.629	0.00057712	-	-	sp|P48418|C75A1_PETHY Flavonoid 3&apos;,5&apos;-hydroxylase 1 OS=Petunia hybrida GN=CYP75A1 PE=2 SV=1//1.41907e-93	--	--
OS01G0388000	180.082	110.565	1.629	0.00014078	-	-	sp|B9X287|C7346_ORYSJ Cytochrome P450 734A6 OS=Oryza sativa subsp. japonica GN=CYP734A6 PE=2 SV=1//4.39131e-21	-	Cytochrome P450, E-class, group IV||Cytochrome P450||Cytochrome P450, conserved site
OS06G0304600	1140.62	700.559	1.628	2.36e-08	-	-	sp|Q9LS40|ASPG1_ARATH Protein ASPARTIC PROTEASE IN GUARD CELL 1 OS=Arabidopsis thaliana GN=ASPG1 PE=1 SV=1//2.93851e-58	-	Aspartic peptidase, active site||Xylanase inhibitor, C-terminal||Aspartic peptidase||Xylanase inhibitor, N-terminal||Aspartic peptidase domain||Peptidase family A1 domain
OS02G0747400	1429.81	878.515	1.628	1.46e-08	-	-	sp|Q9C9L2|TCP15_ARATH Transcription factor TCP15 OS=Arabidopsis thaliana GN=TCP15 PE=2 SV=1//8.84212e-40	-	RmlC-like jelly roll fold||Transcription factor, TCP||Transcription factor TCP subgroup
OS12G0533400	272.015	167.205	1.627	2.27e-05	-	-	sp|F4JI46|RGAP2_ARATH Rho GTPase-activating protein 2 OS=Arabidopsis thaliana GN=ROPGAP2 PE=1 SV=1//1.4424e-145	-	Rho GTPase-activating protein domain||Rho GTPase activation protein||CRIB domain
OS11G0602600	819.437	503.709	1.627	1.44e-07	-	-	sp|Q9FLF0|RS92_ARATH 40S ribosomal protein S9-2 OS=Arabidopsis thaliana GN=RPS9C PE=2 SV=1//7.20741e-115	-	Ribosomal protein S4/S9||Ribosomal protein S4/S9, eukaryotic/archaeal||RNA-binding S4 domain||Ribosomal protein S4, conserved site||Ribosomal protein S4/S9, N-terminal
OS09G0307300	965.129	593.849	1.625	6.05e-05	-	-	-//-	-	TPX2||TPX2, C-terminal domain
OS03G0742900	1417.85	873.603	1.623	2.1e-08	IAA13	Auxin-responsive protein IAA13 [Source:Uniprot/SWISSPROT;Acc:Q10D34]	sp|Q10D34|IAA13_ORYSJ Auxin-responsive protein IAA13 OS=Oryza sativa subsp. japonica GN=IAA13 PE=2 SV=1//2.28113e-90	IAA13	AUX/IAA domain||Phox/Bem1p||AUX/IAA protein
OS07G0687100	709.747	437.422	1.623	0.00015454	-	-	sp|P36591|DYR_SCHPO Dihydrofolate reductase OS=Schizosaccharomyces pombe (strain 972 / ATCC 24843) GN=dfr1 PE=2 SV=2//3.38842e-16	-	Alpha/Beta hydrolase fold||Serine hydrolase FSH
OS01G0165800	623.574	384.388	1.622	3.34e-07	-	-	-//-	-	F-box domain||DNA-binding HORMA
OS04G0298700	337.044	207.863	1.621	0.00013845	-	-	-//-	-	Clp, N-terminal
OS12G0547500	751.482	465.31	1.615	2.05e-07	-	-	sp|O81635|ATK4_ARATH Kinesin-4 OS=Arabidopsis thaliana GN=ATK4 PE=1 SV=2//0	-	Kinesin-like protein||Kinesin, motor domain||Calponin homology domain||P-loop containing nucleoside triphosphate hydrolase
OS04G0243700	270.724	167.664	1.615	3.28e-05	-	-	sp|Q07G42|RNF12_XENTR E3 ubiquitin-protein ligase RNF12 OS=Xenopus tropicalis GN=rnf12 PE=2 SV=1//1.14788e-11	-	Zinc finger, RING-type||Zinc finger, RING/FYVE/PHD-type
OS11G0707000	9582	5934.94	1.615	1.33e-09	-	-	sp|P93431|RCA_ORYSJ Ribulose bisphosphate carboxylase/oxygenase activase, chloroplastic OS=Oryza sativa subsp. japonica GN=RCA PE=1 SV=2//1.82498e-11	-	P-loop containing nucleoside triphosphate hydrolase||ATPase, AAA-type, core
OS03G0294100	93.866	58.179	1.613	0.0026059	-	-	sp|Q9LI74|CHUP1_ARATH Protein CHUP1, chloroplastic OS=Arabidopsis thaliana GN=CHUP1 PE=1 SV=1//1.90207e-73	--	--
[truncated: 531 more rows]
